# Supplementary material for: Hexaaqua­magnesium(II) bis­[4-(3-pyrid­yl)pyrimidine-2-sulfonate] tetra­hydrate
Source: Acta Crystallogr Sect E Struct Rep Online. 2009 Oct 28;65(Pt 11):m1436. doi: 10.1107/S160053680904344X (PMC2970970; doi:10.1107/S160053680904344X)
Supplement: Supplementary file 1 [file e-65-m1436-sup1.cif]

##############################################################################
###                                                                        ###
###        Electronic paper (Acta Crystallographica Section E)             ###
###                                                                        ###
##############################################################################
#                                                                            #
# This CIF contains the data in a paper accepted for publication in Acta     #
# Crystallographica Section E. It conforms to the requirements of Notes      #
# for Authors for Section E, and has been peer reviewed under the auspices   #
# of the IUCr Commission on Journals.                                        #
#                                                                            #
# Full details of the Crystallographic Information File format               #
# are given in the paper "The Crystallographic Information File (CIF):       #
# a New Standard Archive File for Crystallography" by S. R. Hall, F. H.      #
# Allen and I. D. Brown [Acta Cryst. (1991), A47, 655-685].                  #
#                                                                            #
# The current version of the core CIF dictionary is obtainable from          #
# ftp://ftp.iucr.org/pub/cif_core.dic. The current version number is 2.4.    #
#                                                                            #
# Software is freely available for graphical display of the structure(s) in  #
# this CIF.  For information consult the CIF home page http://www.iucr.org/  #
# cif/home.html                                                              #
#                                                                            #
# This file may be used for bona fide research purposes within the           #
# scientific community so long as proper attribution is given to the journal # 
# article from which it was obtained.                                        #
#                                                                            #
##############################################################################
                                             
data_I
_audit_creation_method     SHELXL-97
_chemical_name_systematic
;
Hexaaquamagnesium(II) bis[4-(3-pyridyl)pyrimidine-2-sulfonate] tetrahydrate
;
_chemical_name_common     ?
_chemical_formula_moiety     'H12 Mg O6 2+, 2(C9 H6 N3 O3 S -), 4(H2 O)'
_chemical_formula_sum     'C18 H32 Mg N6 O16 S2'
_chemical_formula_iupac     '[Mg (H2 O)6] (C9 H6 N3 O3 S)2, 4H2 O'
_chemical_formula_weight     676.95
_chemical_melting_point     ?
_symmetry_cell_setting     Monoclinic
_symmetry_space_group_name_H-M     'P 21/n'
_symmetry_space_group_name_Hall     '-P 2yn'
loop_
    _symmetry_equiv_pos_as_xyz
    'x, y, z'
    '-x+1/2, y+1/2, -z+1/2'
    '-x, -y, -z'
    'x+1/2, -y+1/2, z+1/2'
_cell_length_a     6.9835(2)
_cell_length_b     13.3600(3)
_cell_length_c     16.2565(4)
_cell_angle_alpha     90.00
_cell_angle_beta     98.7240(10)
_cell_angle_gamma     90.00
_cell_volume     1499.18(7)
_cell_formula_units_Z     2
_cell_measurement_reflns_used     15164
_cell_measurement_theta_min     2.0
_cell_measurement_theta_max     27.51
_cell_measurement_temperature     291(2)
_exptl_crystal_description     block
_exptl_crystal_colour     colourless
_exptl_crystal_size_max     0.30
_exptl_crystal_size_mid     0.15
_exptl_crystal_size_min     0.12
_exptl_crystal_density_diffrn     1.500
_exptl_crystal_density_meas     ?
_exptl_crystal_density_method     'not measured'
_exptl_crystal_F_000     708
_exptl_absorpt_coefficient_mu     0.279
_exptl_absorpt_correction_type     multi-scan
_exptl_absorpt_process_details     '(SADABS; Bruker, 2000)'
_exptl_absorpt_correction_T_min     0.917
_exptl_absorpt_correction_T_max     0.966
_exptl_special_details
;
The structure was solved by direct methods (Bruker, 2000) and successive
difference Fourier syntheses.
;
_diffrn_ambient_temperature     291(2)
_diffrn_radiation_type     MoK\a
_diffrn_radiation_wavelength     0.71073
_diffrn_radiation_source     'fine-focus sealed tube'
_diffrn_radiation_monochromator     graphite
_diffrn_measurement_device_type     'Bruker SMART CCD area-detector'
_diffrn_measurement_method     '\f and \w'
_diffrn_detector_area_resol_mean     ?
_diffrn_reflns_number     14712
_diffrn_reflns_av_R_equivalents     0.0246
_diffrn_reflns_av_sigmaI/netI     0.0216
_diffrn_reflns_theta_min     1.98
_diffrn_reflns_theta_max     27.51
_diffrn_reflns_theta_full     27.51
_diffrn_measured_fraction_theta_max     0.998
_diffrn_measured_fraction_theta_full     0.998
_diffrn_reflns_limit_h_min     -9
_diffrn_reflns_limit_h_max     9
_diffrn_reflns_limit_k_min     -17
_diffrn_reflns_limit_k_max     15
_diffrn_reflns_limit_l_min     -19
_diffrn_reflns_limit_l_max     21
_diffrn_standards_number     ?
_diffrn_standards_interval_count     ?
_diffrn_standards_interval_time     ?
_diffrn_standards_decay_%     ?
_refine_special_details
;
Refinement of <i>F</i>^2^ against ALL reflections. The weighted <i>R</i>-factor
<i>wR</i> and goodness of fit <i>S</i> are based on <i>F</i>^2^, conventional
<i>R</i>-factors <i>R</i> are based on <i>F</i>, with <i>F</i> set to zero for
negative <i>F</i>^2^. The threshold expression of <i>F</i>^2^ >
\s(<i>F</i>^2^) is used only for calculating <i>R</i>-factors(gt) <i>etc</i>.
and is not relevant to the choice of reflections for refinement.
<i>R</i>-factors based on <i>F</i>^2^ are statistically about twice as large
as those based on <i>F</i>, and <i>R</i>- factors based on ALL data will be
even larger.
;
_reflns_number_total     3438
_reflns_number_gt     2848
_reflns_threshold_expression     I>2\s(I)
_refine_ls_structure_factor_coef     Fsqd
_refine_ls_matrix_type     full
_refine_ls_R_factor_all     0.0473
_refine_ls_R_factor_gt     0.0378
_refine_ls_wR_factor_gt     0.0962
_refine_ls_wR_factor_ref     0.1019
_refine_ls_goodness_of_fit_ref     1.041
_refine_ls_restrained_S_all     1.040
_refine_ls_number_reflns     3438
_refine_ls_number_parameters     236
_refine_ls_number_restraints     7
_refine_ls_hydrogen_treatment     mixed
_refine_ls_weighting_scheme     calc
_refine_ls_weighting_details
         'calc w=1/[\s^2^(Fo^2^)+(0.0509P)^2^+0.5080P] where P=(Fo^2^+2Fc^2^)/3'
_atom_sites_solution_hydrogens     geom
_atom_sites_solution_primary     direct
_atom_sites_solution_secondary     difmap
_refine_ls_shift/su_max     0.001
_refine_ls_shift/su_mean     0.000
_refine_diff_density_max     0.234
_refine_diff_density_min     -0.402
_refine_ls_extinction_method     none
_refine_ls_extinction_coef     ?
loop_
    _atom_type_symbol
    _atom_type_description
    _atom_type_scat_dispersion_real
    _atom_type_scat_dispersion_imag
    _atom_type_scat_source
    'C' 'C' 0.0033 0.0016
                         'International Tables Vol C Tables 4.2.6.8 and 6.1.1.4'
    'H' 'H' 0.0000 0.0000
                         'International Tables Vol C Tables 4.2.6.8 and 6.1.1.4'
    'N' 'N' 0.0061 0.0033
                         'International Tables Vol C Tables 4.2.6.8 and 6.1.1.4'
    'O' 'O' 0.0106 0.0060
                         'International Tables Vol C Tables 4.2.6.8 and 6.1.1.4'
    'Mg' 'Mg' 0.0486 0.0363
                         'International Tables Vol C Tables 4.2.6.8 and 6.1.1.4'
    'S' 'S' 0.1246 0.1234
                         'International Tables Vol C Tables 4.2.6.8 and 6.1.1.4'
_computing_data_collection     'SMART (Bruker, 2000)'
_computing_cell_refinement     'SAINT (Bruker, 2000)'
_computing_data_reduction     'SAINT (Bruker, 2000)'
_computing_structure_solution     'SHELXTL (Sheldrick, 2008)'
_computing_structure_refinement     'SHELXTL (Sheldrick, 2008)'
_computing_molecular_graphics     'SHELXTL (Sheldrick, 2008)'
_computing_publication_material     'SHELXTL (Sheldrick, 2008)'
loop_
    _atom_site_type_symbol
    _atom_site_label
    _atom_site_fract_x
    _atom_site_fract_y
    _atom_site_fract_z
    _atom_site_U_iso_or_equiv
    _atom_site_adp_type
    _atom_site_calc_flag
    _atom_site_refinement_flags
    _atom_site_occupancy
    _atom_site_disorder_assembly
    _atom_site_disorder_group
    Mg Mg1 0.5000 0.5000 0.5000 0.03117(19) Uani d S 1 . .
    S S1 0.05652(6) 0.48762(3) 0.71033(2) 0.03373(13) Uani d . 1 . .
    N N1 0.1709(2) 0.47749(10) 0.87143(9) 0.0339(3) Uani d . 1 . .
    O O1 -0.12580(18) 0.43964(10) 0.71840(8) 0.0441(3) Uani d . 1 . .
    O O2 0.20815(19) 0.41651(10) 0.70020(8) 0.0484(3) Uani d . 1 . .
    N N3 0.3137(2) 0.26720(11) 1.05433(9) 0.0425(4) Uani d . 1 . .
    N N2 0.1324(2) 0.64241(10) 0.81545(9) 0.0416(3) Uani d . 1 . .
    C C4 0.2220(2) 0.51444(12) 0.94866(10) 0.0320(3) Uani d . 1 . .
    C C1 0.1302(2) 0.54365(12) 0.81052(10) 0.0324(3) Uani d . 1 . .
    O O3 0.03921(19) 0.56801(9) 0.64992(8) 0.0443(3) Uani d . 1 . .
    C C9 0.2743(3) 0.33887(12) 0.99732(11) 0.0380(4) Uani d . 1 . .
    H H9 0.2487 0.3200 0.9417 0.046 Uiso calc R 1 . .
    C C5 0.2691(2) 0.44024(12) 1.01627(10) 0.0319(3) Uani d . 1 . .
    C C6 0.3095(3) 0.46696(14) 1.09979(10) 0.0411(4) Uani d . 1 . .
    H H6 0.3084 0.5339 1.1155 0.049 Uiso calc R 1 . .
    C C8 0.3510(3) 0.29500(14) 1.13397(11) 0.0448(4) Uani d . 1 . .
    H H8 0.3782 0.2456 1.1744 0.054 Uiso calc R 1 . .
    C C3 0.2265(3) 0.61758(13) 0.96124(11) 0.0412(4) Uani d . 1 . .
    H H3 0.2593 0.6445 1.0142 0.049 Uiso calc R 1 . .
    C C7 0.3512(3) 0.39317(14) 1.15898(11) 0.0466(4) Uani d . 1 . .
    H H7 0.3792 0.4096 1.2151 0.056 Uiso calc R 1 . .
    C C2 0.1811(3) 0.67811(13) 0.89291(12) 0.0465(4) Uani d . 1 . .
    H H2 0.1843 0.7471 0.9006 0.056 Uiso calc R 1 . .
    O O7 0.4762(3) 0.29673(14) 0.81603(13) 0.0812(6) Uani d D 1 . .
    H H7A 0.407(5) 0.342(2) 0.791(2) 0.137(15) Uiso d D 1 . .
    H H7B 0.438(5) 0.2425(19) 0.793(2) 0.133(14) Uiso d D 1 . .
    O O6 0.7440(2) 0.42088(10) 0.48561(9) 0.0445(3) Uani d D 1 . .
    O O4 0.5193(2) 0.43705(11) 0.61644(8) 0.0477(3) Uani d D 1 . .
    O O5 0.6808(2) 0.61790(10) 0.54696(9) 0.0467(3) Uani d D 1 . .
    O O8 0.1251(4) 0.72373(16) 0.14928(13) 0.0869(6) Uani d D 1 . .
    H H6A 0.773(3) 0.3654(19) 0.5094(15) 0.064(7) Uiso d . 1 . .
    H H6B 0.804(4) 0.425(2) 0.4457(14) 0.081(8) Uiso d D 1 . .
    H H4B 0.422(3) 0.4341(17) 0.6427(14) 0.056(6) Uiso d . 1 . .
    H H5A 0.647(4) 0.6623(18) 0.5805(15) 0.088(9) Uiso d D 1 . .
    H H5B 0.786(3) 0.602(2) 0.5755(16) 0.085(9) Uiso d D 1 . .
    H H4A 0.626(3) 0.438(2) 0.6468(15) 0.074(8) Uiso d D 1 . .
    H H8A 0.245(4) 0.717(2) 0.1660(17) 0.072(9) Uiso d . 1 . .
    H H8B 0.055(6) 0.681(3) 0.169(3) 0.168(19) Uiso d D 1 . .
loop_
    _atom_site_aniso_label
    _atom_site_aniso_U_11
    _atom_site_aniso_U_22
    _atom_site_aniso_U_33
    _atom_site_aniso_U_12
    _atom_site_aniso_U_13
    _atom_site_aniso_U_23
    Mg1 0.0328(4) 0.0308(4) 0.0295(4) 0.0031(3) 0.0035(3) 0.0025(3)
    S1 0.0337(2) 0.0357(2) 0.0314(2) -0.00007(16) 0.00366(16) 0.00238(16)
    N1 0.0345(7) 0.0317(7) 0.0342(7) -0.0004(6) 0.0008(6) 0.0002(6)
    O1 0.0399(7) 0.0520(7) 0.0390(7) -0.0115(6) 0.0012(5) -0.0002(6)
    O2 0.0504(8) 0.0518(7) 0.0445(7) 0.0138(6) 0.0115(6) 0.0012(6)
    N3 0.0540(9) 0.0327(7) 0.0396(8) -0.0044(7) 0.0038(7) 0.0016(6)
    N2 0.0472(9) 0.0315(7) 0.0440(8) -0.0003(6) -0.0003(7) 0.0036(6)
    C4 0.0270(8) 0.0330(8) 0.0357(8) -0.0004(6) 0.0034(6) -0.0023(7)
    C1 0.0271(8) 0.0328(8) 0.0364(8) -0.0010(6) 0.0018(6) 0.0027(7)
    O3 0.0493(7) 0.0459(7) 0.0370(7) 0.0006(6) 0.0044(5) 0.0092(5)
    C9 0.0433(10) 0.0354(8) 0.0337(8) -0.0031(7) 0.0011(7) -0.0024(7)
    C5 0.0287(8) 0.0324(8) 0.0343(8) -0.0014(6) 0.0037(6) -0.0014(6)
    C6 0.0487(10) 0.0363(9) 0.0379(9) 0.0024(8) 0.0057(8) -0.0060(7)
    C8 0.0546(11) 0.0429(9) 0.0369(9) 0.0013(8) 0.0067(8) 0.0076(8)
    C3 0.0481(10) 0.0342(8) 0.0403(9) -0.0014(8) 0.0038(8) -0.0056(7)
    C7 0.0585(12) 0.0504(10) 0.0303(9) 0.0041(9) 0.0051(8) -0.0025(8)
    C2 0.0575(12) 0.0285(8) 0.0518(11) 0.0014(8) 0.0026(9) -0.0022(8)
    O7 0.1034(15) 0.0525(10) 0.0792(12) 0.0227(11) -0.0132(11) -0.0133(9)
    O6 0.0488(8) 0.0411(7) 0.0463(8) 0.0148(6) 0.0164(6) 0.0104(6)
    O4 0.0383(8) 0.0696(9) 0.0344(7) 0.0010(7) 0.0025(6) 0.0124(6)
    O5 0.0434(8) 0.0399(7) 0.0532(8) 0.0009(6) -0.0044(7) -0.0073(6)
    O8 0.1058(18) 0.0780(13) 0.0705(12) -0.0248(13) -0.0067(12) 0.0268(10)
_geom_special_details
;
All e.s.d.'s (except the e.s.d. in the dihedral angle between two l.s. planes)
are estimated using the full covariance matrix. The cell e.s.d.'s are taken
into account individually in the estimation of e.s.d.'s in distances, angles
and torsion angles; correlations between e.s.d.'s in cell parameters are only
used when they are defined by crystal symmetry. An approximate (isotropic)
treatment of cell e.s.d.'s is used for estimating e.s.d.'s involving l.s.
planes.
;
loop_
    _geom_bond_atom_site_label_1
    _geom_bond_atom_site_label_2
    _geom_bond_site_symmetry_2
    _geom_bond_distance
    _geom_bond_publ_flag
    Mg1 O6 . 2.0487(13) ?
    Mg1 O6 3_666 2.0487(13) ?
    Mg1 O4 . 2.0570(13) ?
    Mg1 O4 3_666 2.0570(13) ?
    Mg1 O5 3_666 2.0893(13) ?
    Mg1 O5 . 2.0893(13) ?
    S1 O3 . 1.4480(13) ?
    S1 O1 . 1.4491(13) ?
    S1 O2 . 1.4504(13) ?
    S1 C1 . 1.7954(17) ?
    N1 C1 . 1.326(2) ?
    N1 C4 . 1.346(2) ?
    N3 C9 . 1.332(2) ?
    N3 C8 . 1.334(2) ?
    N2 C1 . 1.322(2) ?
    N2 C2 . 1.341(2) ?
    C4 C3 . 1.393(2) ?
    C4 C5 . 1.480(2) ?
    C9 C5 . 1.391(2) ?
    C9 H9 . 0.9300 ?
    C5 C6 . 1.391(2) ?
    C6 C7 . 1.378(3) ?
    C6 H6 . 0.9300 ?
    C8 C7 . 1.373(3) ?
    C8 H8 . 0.9300 ?
    C3 C2 . 1.372(3) ?
    C3 H3 . 0.9300 ?
    C7 H7 . 0.9300 ?
    C2 H2 . 0.9300 ?
    O7 H7A . 0.838(18) ?
    O7 H7B . 0.837(19) ?
    O6 H6A . 0.85(3) ?
    O6 H6B . 0.827(17) ?
    O4 H4B . 0.85(2) ?
    O4 H4A . 0.827(17) ?
    O5 H5A . 0.862(17) ?
    O5 H5B . 0.837(17) ?
    O8 H8A . 0.85(3) ?
    O8 H8B . 0.844(19) ?
loop_
    _geom_angle_atom_site_label_1
    _geom_angle_atom_site_label_2
    _geom_angle_atom_site_label_3
    _geom_angle_site_symmetry_1
    _geom_angle_site_symmetry_3
    _geom_angle
    _geom_angle_publ_flag
    O6 Mg1 O6 . 3_666 180.00(8) ?
    O6 Mg1 O4 . . 87.40(6) ?
    O6 Mg1 O4 3_666 . 92.60(6) ?
    O6 Mg1 O4 . 3_666 92.60(6) ?
    O6 Mg1 O4 3_666 3_666 87.40(6) ?
    O4 Mg1 O4 . 3_666 180.0 ?
    O6 Mg1 O5 . 3_666 92.08(6) ?
    O6 Mg1 O5 3_666 3_666 87.92(6) ?
    O4 Mg1 O5 . 3_666 88.83(6) ?
    O4 Mg1 O5 3_666 3_666 91.17(6) ?
    O6 Mg1 O5 . . 87.92(6) ?
    O6 Mg1 O5 3_666 . 92.08(6) ?
    O4 Mg1 O5 . . 91.17(6) ?
    O4 Mg1 O5 3_666 . 88.83(6) ?
    O5 Mg1 O5 3_666 . 180.00(5) ?
    O3 S1 O1 . . 113.91(8) ?
    O3 S1 O2 . . 113.33(8) ?
    O1 S1 O2 . . 112.78(8) ?
    O3 S1 C1 . . 106.80(8) ?
    O1 S1 C1 . . 103.71(7) ?
    O2 S1 C1 . . 105.22(8) ?
    C1 N1 C4 . . 116.66(14) ?
    C9 N3 C8 . . 117.68(15) ?
    C1 N2 C2 . . 114.26(15) ?
    N1 C4 C3 . . 119.79(15) ?
    N1 C4 C5 . . 116.42(14) ?
    C3 C4 C5 . . 123.79(15) ?
    N2 C1 N1 . . 128.39(16) ?
    N2 C1 S1 . . 118.06(13) ?
    N1 C1 S1 . . 113.52(12) ?
    N3 C9 C5 . . 123.75(16) ?
    N3 C9 H9 . . 118.1 ?
    C5 C9 H9 . . 118.1 ?
    C9 C5 C6 . . 117.26(16) ?
    C9 C5 C4 . . 119.88(15) ?
    C6 C5 C4 . . 122.86(15) ?
    C7 C6 C5 . . 119.23(16) ?
    C7 C6 H6 . . 120.4 ?
    C5 C6 H6 . . 120.4 ?
    N3 C8 C7 . . 122.99(17) ?
    N3 C8 H8 . . 118.5 ?
    C7 C8 H8 . . 118.5 ?
    C2 C3 C4 . . 117.84(16) ?
    C2 C3 H3 . . 121.1 ?
    C4 C3 H3 . . 121.1 ?
    C8 C7 C6 . . 119.09(17) ?
    C8 C7 H7 . . 120.5 ?
    C6 C7 H7 . . 120.5 ?
    N2 C2 C3 . . 123.04(16) ?
    N2 C2 H2 . . 118.5 ?
    C3 C2 H2 . . 118.5 ?
    H7A O7 H7B . . 106(4) ?
    Mg1 O6 H6A . . 122.8(16) ?
    Mg1 O6 H6B . . 125.8(19) ?
    H6A O6 H6B . . 108(2) ?
    Mg1 O4 H4B . . 122.2(15) ?
    Mg1 O4 H4A . . 118.0(19) ?
    H4B O4 H4A . . 114(2) ?
    Mg1 O5 H5A . . 122.9(19) ?
    Mg1 O5 H5B . . 116(2) ?
    H5A O5 H5B . . 97(3) ?
    H8A O8 H8B . . 114(4) ?
loop_
    _geom_hbond_atom_site_label_D
    _geom_hbond_atom_site_label_H
    _geom_hbond_atom_site_label_A
    _geom_hbond_site_symmetry_A
    _geom_hbond_distance_DH
    _geom_hbond_distance_HA
    _geom_hbond_distance_DA
    _geom_hbond_angle_DHA
    O4 H4A O1 1_655 0.83(2) 1.94(2) 2.7650(19) 180(3)
    O4 H4B O2 . 0.86(2) 1.89(2) 2.7475(19) 176(2)
    O5 H5B O3 1_655 0.83(2) 2.04(2) 2.8705(19) 177.0(18)
    O5 H5A O8 4_565 0.86(2) 1.91(2) 2.755(3) 167(3)
    O6 H6B O3 3_666 0.83(2) 2.03(3) 2.8601(19) 178(2)
    O6 H6A N3 4_554 0.85(3) 1.92(3) 2.763(2) 173(2)
    O7 H7B O3 2_546 0.84(3) 2.51(3) 3.110(2) 130(3)
    O7 H7B N2 2_546 0.84(3) 2.21(3) 2.984(2) 154(3)
    O7 H7A O2 . 0.84(3) 2.12(3) 2.923(2) 161(3)
    O8 H8B O1 3_566 0.85(4) 2.43(4) 3.064(2) 132(4)
    O8 H8A O7 3_666 0.85(3) 1.93(3) 2.769(3) 170(3)
data_global
_journal_date_recd_electronic     2009-10-15
_journal_date_accepted     2009-10-21
_journal_name_full     'Acta Crystallographica, Section E'
_journal_year     2009
_journal_volume     65
_journal_issue     11
_journal_page_first     m1436
_journal_page_last     m1436
_journal_paper_category     QM
_journal_coeditor_code     CV2632
_publ_contact_author_name     'Hua-Ze Dong'
_publ_contact_author_address
;
Deparment of Chemistry and Chemical Engineering,
Hefei Normal University,
Hefei, 230061,
People's Republic of China
;
_publ_contact_author_email     dapdong@163.com
_publ_contact_author_fax     '86 0551 2836247'
_publ_contact_author_phone     '86 0551 2836247'
_publ_section_title
;
Hexaaquamagnesium(II) bis[4-(3-pyridyl)pyrimidine-2-sulfonate] tetrahydrate
;
loop_
    _publ_author_name
    _publ_author_footnote
    _publ_author_address
    'Yan-Ping Wang' .
;
Deparment of Chemistry and Chemical Engineering,
Hefei Normal University,
Hefei 230061,
People's Republic of China
;
    'Jian Li' .
;
Deparment of Chemistry and Chemical Engineering,
Hefei Normal University,
Hefei 230061,
People's Republic of China
;
    'Hua-Ze Dong' .
;
Deparment of Chemistry and Chemical Engineering,
Hefei Normal University,
Hefei 230061,
People's Republic of China
;
