# Supplementary material for: Hexaaqua­magnesium(II) bis­[4-(3-pyrid­yl)pyrimidine-2-sulfonate] tetra­hydrate
Source: Acta Crystallogr Sect E Struct Rep Online. 2009 Oct 28;65(Pt 11):m1436. doi: 10.1107/S160053680904344X (PMC2970970; doi:10.1107/S160053680904344X)
Supplement: Supplementary file 2 [file e-65-m1436-Isup2.hkl]

# 
# h,k,l, Fc-squared, Fo-squared, sigma(Fo-squared) and status flag 
# 
data_I
_shelx_title ' 2 in P2(1)/n' 
_shelx_refln_list_code          4 
_shelx_F_calc_maximum      185.02 
_exptl_crystal_F_000       700.00 
_reflns_d_resolution_high  0.7694 
 
loop_ 
 _symmetry_equiv_pos_as_xyz 
 'x, y, z' 
 '-x+1/2, y+1/2, -z+1/2' 
 '-x, -y, -z' 
 'x-1/2, -y-1/2, z-1/2' 
 
_cell_length_a     6.9835 
_cell_length_b    13.3600 
_cell_length_c    16.2565 
_cell_angle_alpha  90.000 
_cell_angle_beta   98.724 
_cell_angle_gamma  90.000 
 
_shelx_F_squared_multiplier     1.000 
 
loop_ 
 _refln_index_h 
 _refln_index_k 
 _refln_index_l 
 _refln_F_squared_calc 
 _refln_F_squared_meas 
 _refln_F_squared_sigma 
 _refln_observed_status 
   2   0   0     5762.45     6311.91     56.60 o 
   4   0   0      827.01      856.67     10.17 o 
   6   0   0      155.91      158.31      5.50 o 
   8   0   0        0.59       -1.40      4.27 o 
   1   1   0     3073.67     3019.95     25.54 o 
   2   1   0    17279.29    15580.63    227.94 o 
   3   1   0      865.29     1037.14      7.90 o 
   4   1   0      838.39      902.87      7.88 o 
   5   1   0      708.05      698.89      7.92 o 
   6   1   0        3.35        5.94      1.33 o 
   7   1   0      217.17      243.89     10.02 o 
   8   1   0        1.18       -3.07     10.76 o 
   0   2   0    22030.51    16450.80    237.83 o 
   1   2   0      136.75      164.81      2.23 o 
   2   2   0      465.98      385.01      4.06 o 
   3   2   0      626.99      754.08      6.53 o 
   4   2   0     1214.21     1231.20     10.75 o 
   5   2   0       33.63       35.76      1.82 o 
   6   2   0       23.87       27.95      2.01 o 
   7   2   0       81.22       90.16      5.02 o 
   8   2   0        2.47        3.35      3.76 o 
   1   3   0     3384.04     3326.98     29.99 o 
   2   3   0       78.22       98.22      1.87 o 
   3   3   0      161.06      193.34      2.82 o 
   4   3   0       13.26       10.22      0.99 o 
   5   3   0       41.33       42.15      1.88 o 
   6   3   0      127.76      118.25      3.46 o 
   7   3   0      214.87      205.49      8.43 o 
   8   3   0        6.50       -3.07      3.07 o 
   0   4   0     3039.23     3006.65     29.81 o 
   1   4   0        2.06        1.81      0.42 o 
   2   4   0     4262.98     4196.73     28.66 o 
   3   4   0      279.53      326.64      4.60 o 
   4   4   0       26.54       32.17      1.53 o 
   5   4   0       70.36       67.82      2.30 o 
   6   4   0        5.37        5.20      1.59 o 
   7   4   0       42.12       39.42      3.83 o 
   8   4   0       58.88       61.68     15.97 o 
   1   5   0      121.30       92.42      1.71 o 
   2   5   0      100.22      118.66      2.03 o 
   3   5   0      426.36      453.28      5.85 o 
   4   5   0        4.12        8.07      1.62 o 
   5   5   0      114.57      126.11      3.41 o 
   6   5   0      106.00       98.60      5.01 o 
   7   5   0      130.02      132.40      6.14 o 
   8   5   0        8.33       10.83      4.30 o 
   0   6   0      151.55      185.62      3.39 o 
   1   6   0        6.73       14.33      0.63 o 
   2   6   0      992.49      959.92      9.39 o 
   3   6   0       84.01      114.51      2.15 o 
   4   6   0       12.00       14.82      1.41 o 
   5   6   0      202.97      193.32      4.71 o 
   6   6   0        5.02        4.98      2.16 o 
   7   6   0       11.77       10.58      2.87 o 
   8   6   0       58.97       62.78      6.86 o 
   1   7   0      377.80      399.08      3.76 o 
   2   7   0       78.95       63.33      1.79 o 
   3   7   0        8.61        6.19      0.75 o 
   4   7   0      164.42      160.33      4.11 o 
   5   7   0        0.14       -0.55      1.48 o 
   6   7   0       19.17       15.37      2.90 o 
   7   7   0      109.46      110.23      6.02 o 
   8   7   0       34.93       20.08      6.25 o 
   0   8   0        5.69        4.57      0.84 o 
   1   8   0        9.44       12.95      1.05 o 
   2   8   0       27.34       24.52      1.18 o 
   3   8   0        0.06        0.11      0.70 o 
   4   8   0        8.82        8.57      1.57 o 
   5   8   0      473.47      463.53     17.71 o 
   6   8   0        5.34        4.89      2.61 o 
   7   8   0        4.41        5.62      3.59 o 
   1   9   0       95.28       97.04      2.08 o 
   2   9   0        1.22       -0.15      0.70 o 
   3   9   0      190.55      181.73      3.85 o 
   4   9   0      540.56      513.72     26.00 o 
   5   9   0        2.85        4.76      2.62 o 
   6   9   0        5.30        6.71      2.71 o 
   7   9   0      303.86      323.13     12.45 o 
   0  10   0      315.19      314.28      5.89 o 
   1  10   0      339.96      307.77      4.40 o 
   2  10   0      257.75      258.61      5.58 o 
   3  10   0      369.87      348.18      5.88 o 
   4  10   0      151.97      157.21      5.98 o 
   5  10   0        7.76        8.30      2.97 o 
   6  10   0        6.29        5.08      3.01 o 
   7  10   0      230.62      236.42     10.85 o 
   1  11   0        0.26       -0.29      0.88 o 
   2  11   0       67.44       62.21      2.48 o 
   3  11   0       11.84       15.51      1.71 o 
   4  11   0      244.55      259.36     12.14 o 
   5  11   0       66.84       66.82      5.79 o 
   6  11   0        9.11       11.78      3.57 o 
   0  12   0      118.26      128.89      4.85 o 
   1  12   0      118.40      126.27      3.02 o 
   2  12   0       67.89       70.22      2.75 o 
   3  12   0      849.24      802.46     10.30 o 
   4  12   0      286.00      292.53     10.83 o 
   5  12   0        4.28        7.95      3.01 o 
   6  12   0       37.45       40.33      5.40 o 
   1  13   0       81.66       71.98      3.11 o 
   2  13   0      377.44      351.52      6.44 o 
   3  13   0        2.86        1.50      1.22 o 
   4  13   0       66.37       59.24      5.72 o 
   5  13   0       19.04       13.96      5.83 o 
   0  14   0      230.30      259.73      7.64 o 
   1  14   0       86.64      103.27      3.11 o 
   2  14   0      226.76      234.45      5.37 o 
   3  14   0      114.13      101.20      4.05 o 
   4  14   0       83.01       82.09     10.10 o 
   5  14   0        8.72       10.10      5.61 o 
   1  15   0        0.39        1.40      1.47 o 
   2  15   0      162.88      144.90      6.40 o 
   3  15   0       28.87       36.21      3.83 o 
   4  15   0        1.80       -2.74      4.14 o 
   0  16   0       76.76       46.71      7.11 o 
   1  16   0        0.11        2.89      2.38 o 
   2  16   0       55.78       67.05      6.71 o 
   3  16   0      117.01      123.77      6.14 o 
   1  17   0        0.08        3.13      2.51 o 
  -9   0   1       24.88       16.03      6.53 o 
  -7   0   1        2.50        1.18      3.27 o 
  -5   0   1      620.46      594.34      9.34 o 
  -3   0   1      327.66      273.47      4.18 o 
  -1   0   1       80.18       87.11      2.18 o 
   1   0   1     2171.89     2210.76     26.93 o 
   3   0   1      269.53      226.37      4.45 o 
   5   0   1     2373.03     2233.47     25.64 o 
   7   0   1      476.96      500.36     20.55 o 
  -9   1   1        1.46        3.69      5.64 o 
  -8   1   1       54.19       67.73      6.60 o 
  -7   1   1        5.29        6.25      1.70 o 
  -6   1   1     1208.15     1177.94     14.47 o 
  -5   1   1       63.16       61.80      2.03 o 
  -4   1   1      788.05      743.42      6.49 o 
  -3   1   1     2870.95     2948.38     19.76 o 
  -2   1   1    34234.11    28560.87    579.60 o 
  -1   1   1       47.89       54.38      1.20 o 
   0   1   1       90.05       82.66      0.76 o 
   1   1   1      629.78      668.38      5.72 o 
   2   1   1       58.05       43.48      1.03 o 
   3   1   1     1069.96     1060.17      8.53 o 
   4   1   1      294.79      300.31      4.51 o 
   5   1   1      185.59      191.97      3.63 o 
   6   1   1      414.95      415.10      8.24 o 
   7   1   1        0.98        5.11      3.27 o 
   8   1   1       37.52       37.28      5.49 o 
  -8   2   1       12.77       12.67      4.35 o 
  -7   2   1        0.22        0.34      2.14 o 
  -6   2   1      125.08      121.25      4.73 o 
  -5   2   1        5.71        8.73      1.17 o 
  -4   2   1      919.19      980.47      8.95 o 
  -3   2   1      330.09      312.18      3.45 o 
  -2   2   1       70.67       94.54      1.64 o 
  -1   2   1      807.71      793.69      9.05 o 
   0   2   1      167.21      207.95      2.71 o 
   1   2   1     5939.79     5910.40     48.54 o 
   2   2   1     2822.35     2816.61     20.99 o 
   3   2   1     1029.60      935.50      7.76 o 
   4   2   1        7.71        3.88      0.84 o 
   5   2   1     1443.38     1451.28     13.70 o 
   6   2   1        5.28        5.50      2.01 o 
   7   2   1      303.83      306.86     11.71 o 
   8   2   1       46.51       38.52      5.53 o 
  -8   3   1       49.63       48.56      5.83 o 
  -7   3   1      118.45      102.41      5.36 o 
  -6   3   1      628.86      657.25      8.92 o 
  -5   3   1      388.80      392.47      5.50 o 
  -4   3   1     2404.78     2296.00     18.25 o 
  -3   3   1      460.18      498.87      5.57 o 
  -2   3   1     3757.68     3660.35     28.49 o 
  -1   3   1        1.67        1.82      0.71 o 
   0   3   1     4461.08     4162.81     25.58 o 
   1   3   1      248.66      243.05      4.29 o 
   2   3   1      350.27      407.10      4.19 o 
   3   3   1      452.59      505.65      5.60 o 
   4   3   1      278.76      290.71      4.18 o 
   5   3   1       95.70       98.62      3.02 o 
   6   3   1      356.96      344.22      7.54 o 
   7   3   1        5.66        0.47      3.20 o 
   8   3   1        3.44        2.12      2.69 o 
  -8   4   1        2.55       -0.53      5.18 o 
  -7   4   1        2.24        2.19      2.26 o 
  -6   4   1        5.21        5.82      1.49 o 
  -5   4   1      330.02      326.35      5.50 o 
  -4   4   1      162.31      161.47      3.38 o 
  -3   4   1        9.37        5.13      0.88 o 
  -2   4   1       12.02       11.09      0.64 o 
  -1   4   1        3.37        4.87      0.82 o 
   0   4   1      593.93      617.00      4.73 o 
   1   4   1       30.66       32.62      1.17 o 
   2   4   1     1668.39     1707.28     12.58 o 
   3   4   1     2381.95     2326.08     20.95 o 
   4   4   1       26.15       29.16      1.47 o 
   5   4   1      415.63      430.01      5.87 o 
   6   4   1       40.75       31.18      3.58 o 
   7   4   1      248.81      253.54      8.41 o 
   8   4   1       44.98       43.89      5.92 o 
  -8   5   1       41.37       34.70     11.74 o 
  -7   5   1        4.65        2.24      2.88 o 
  -6   5   1       11.71       16.57      2.14 o 
  -5   5   1       14.82        7.70      1.44 o 
  -4   5   1      287.52      310.27      5.35 o 
  -3   5   1     2224.19     2327.45     22.96 o 
  -2   5   1     4055.88     4074.09     33.59 o 
  -1   5   1     5073.46     5525.72     41.56 o 
   0   5   1     6876.23     6697.33     41.25 o 
   1   5   1     1282.98     1452.04     11.99 o 
   2   5   1     1621.89     1693.49     14.02 o 
   3   5   1      641.30      649.86      7.03 o 
   4   5   1      137.64      141.86      3.54 o 
   5   5   1       11.13        7.42      1.10 o 
   6   5   1      114.57      124.62      5.47 o 
   7   5   1      105.97       87.20      5.23 o 
   8   5   1        4.97       -3.76      3.76 o 
  -8   6   1        2.42        1.37      2.57 o 
  -7   6   1        0.11       -1.57      2.59 o 
  -6   6   1       45.45       43.29      3.10 o 
  -5   6   1       99.02       98.08      3.84 o 
  -4   6   1       58.95       72.47      2.88 o 
  -3   6   1     1921.86     1948.70     17.78 o 
  -2   6   1       18.30       28.75      1.66 o 
  -1   6   1      181.18      183.07      2.12 o 
   0   6   1     3298.08     3353.04     21.32 o 
   1   6   1     2170.85     2278.97     16.72 o 
   2   6   1     1841.77     1783.63     15.85 o 
   3   6   1      573.42      558.23      6.00 o 
   4   6   1      175.96      173.75      3.46 o 
   5   6   1      207.90      217.00      6.08 o 
   6   6   1       39.19       41.96      3.85 o 
   7   6   1       86.43       96.69      6.73 o 
   8   6   1        4.59        5.04      4.21 o 
  -8   7   1        0.20        1.74      2.72 o 
  -7   7   1       17.28       18.02      3.19 o 
  -6   7   1       79.04       82.32      6.61 o 
  -5   7   1       15.19       19.96      2.75 o 
  -4   7   1       57.77       55.06      3.90 o 
  -3   7   1        5.21        7.07      0.73 o 
  -2   7   1     2675.63     2672.02     21.63 o 
  -1   7   1      174.70      180.75      2.34 o 
   0   7   1       32.00       50.42      0.88 o 
   1   7   1      535.73      621.37      5.65 o 
   2   7   1       76.94       77.16      2.25 o 
   3   7   1      360.44      368.57      5.53 o 
   4   7   1      529.34      517.52      8.88 o 
   5   7   1       24.36       33.51      4.83 o 
   6   7   1       64.78       53.10      6.49 o 
   7   7   1       43.12       43.58      6.07 o 
   8   7   1        8.36        9.11      5.13 o 
  -8   8   1       11.77       13.24      3.95 o 
  -7   8   1       10.81       11.18      3.12 o 
  -6   8   1       24.62       20.51      4.44 o 
  -5   8   1       42.67       45.14      3.28 o 
  -4   8   1        2.38        0.73      1.43 o 
  -3   8   1      558.80      595.63      7.69 o 
  -2   8   1      256.17      253.65      4.23 o 
  -1   8   1       93.45       87.75      1.90 o 
   0   8   1        8.10       10.42      0.73 o 
   1   8   1      492.05      546.00      6.41 o 
   2   8   1       42.39       48.89      1.57 o 
   3   8   1      199.36      193.23      3.97 o 
   4   8   1       35.27       36.39      2.57 o 
   5   8   1      440.13      458.40     19.58 o 
   6   8   1        4.47       10.54      2.98 o 
   7   8   1        0.02        3.08      3.47 o 
  -7   9   1        0.69        1.81      2.77 o 
  -6   9   1       41.45       52.26      5.41 o 
  -5   9   1       32.19       27.30      3.17 o 
  -4   9   1       91.49       97.16      4.69 o 
  -3   9   1      330.57      354.09      5.67 o 
  -2   9   1      171.46      174.48      3.04 o 
  -1   9   1       73.70       50.89      1.55 o 
   0   9   1        2.48        2.89      0.68 o 
   1   9   1      910.25      865.49      8.47 o 
   2   9   1      114.89      111.39      2.67 o 
   3   9   1      517.14      527.22      7.01 o 
   4   9   1        9.51        4.04      2.54 o 
   5   9   1      271.97      292.23     11.81 o 
   6   9   1        4.59        7.44      2.91 o 
   7   9   1      100.13       90.04      7.17 o 
  -7  10   1       97.66      100.81     13.58 o 
  -6  10   1       14.14       14.93      3.72 o 
  -5  10   1        0.25        2.33      1.87 o 
  -4  10   1       22.69       21.69      4.07 o 
  -3  10   1       65.13       61.72      2.49 o 
  -2  10   1      201.17      168.14      3.45 o 
  -1  10   1        2.24        0.76      0.77 o 
   0  10   1       31.32       29.26      1.50 o 
   1  10   1       44.93       41.90      1.64 o 
   2  10   1      560.59      523.15      6.87 o 
   3  10   1        0.69        0.49      2.14 o 
   4  10   1       91.97       87.06      5.64 o 
   5  10   1      935.23      955.06     24.43 o 
   6  10   1       11.71       13.58      3.47 o 
   7  10   1        1.30        5.48      3.31 o 
  -6  11   1       72.84       80.03      6.65 o 
  -5  11   1      202.77      218.87      7.67 o 
  -4  11   1      190.75      182.71      6.92 o 
  -3  11   1      132.64      117.29      3.77 o 
  -2  11   1       74.24       75.11      2.90 o 
  -1  11   1        0.03       -0.71      0.81 o 
   0  11   1      546.19      536.03      7.61 o 
   1  11   1     1602.36     1520.30     14.09 o 
   2  11   1       48.22       48.05      3.05 o 
   3  11   1      144.48      130.42      4.64 o 
   4  11   1        1.03        3.22      2.12 o 
   5  11   1      305.55      302.61     50.59 o 
   6  11   1       62.51       67.99      8.35 o 
  -6  12   1       17.55       17.13      4.20 o 
  -5  12   1        4.65        8.64      4.75 o 
  -4  12   1        1.56        1.82      2.71 o 
  -3  12   1       47.80       49.42      2.35 o 
  -2  12   1      202.85      206.57      4.58 o 
  -1  12   1       67.72       69.80      3.49 o 
   0  12   1      111.00      108.99      2.86 o 
   1  12   1      231.03      240.88      4.24 o 
   2  12   1      130.72      131.74      4.70 o 
   3  12   1       64.10       72.99      2.72 o 
   4  12   1       50.20       62.81      8.35 o 
   5  12   1       80.58       79.30     10.20 o 
   6  12   1        0.01        1.64      3.01 o 
  -5  13   1       54.61       45.06      8.13 o 
  -4  13   1      256.51      282.64     11.10 o 
  -3  13   1       33.80       32.73      3.26 o 
  -2  13   1       43.27       47.06      2.55 o 
  -1  13   1      258.80      248.39      4.69 o 
   0  13   1      168.17      163.27      4.04 o 
   1  13   1      458.75      426.12      6.16 o 
   2  13   1       70.28       72.92      3.43 o 
   3  13   1       51.72       56.17      2.59 o 
   4  13   1        1.05       -1.12      3.60 o 
   5  13   1       68.19      100.64     10.80 o 
  -5  14   1       33.01       34.10      8.03 o 
  -4  14   1        1.35        2.87      5.47 o 
  -3  14   1        1.99        4.17      1.67 o 
  -2  14   1        3.46        5.24      1.52 o 
  -1  14   1        4.44        2.56      1.16 o 
   0  14   1      204.66      198.46      4.65 o 
   1  14   1       16.41       12.16      1.87 o 
   2  14   1       68.90       70.21      3.33 o 
   3  14   1      102.93       98.27      4.68 o 
   4  14   1       20.13       14.95      6.21 o 
   5  14   1       51.28       57.87      9.31 o 
  -4  15   1      111.09      101.42      7.79 o 
  -3  15   1       12.34       11.64      2.59 o 
  -2  15   1        0.23        0.09      2.06 o 
  -1  15   1      265.60      269.99      6.45 o 
   0  15   1      230.01      232.51      7.50 o 
   1  15   1       11.86       14.32      2.49 o 
   2  15   1        3.11        5.71      2.39 o 
   3  15   1       33.71       34.68      3.67 o 
   4  15   1       10.81       15.71      6.85 o 
  -3  16   1        0.62        1.13      2.16 o 
  -2  16   1       22.54       20.20      3.38 o 
  -1  16   1       13.26       17.04      4.62 o 
   0  16   1      178.36      185.60      6.66 o 
   1  16   1       11.86       14.60      3.07 o 
   2  16   1        4.33        5.13      2.47 o 
   3  16   1        0.10        0.46      2.37 o 
  -1  17   1        5.49        3.37      2.80 o 
   0  17   1        4.01        2.21      2.24 o 
   1  17   1       68.23       69.37      5.38 o 
  -8   0   2      148.77      147.65     12.17 o 
  -6   0   2      665.79      625.93     12.28 o 
  -4   0   2    18366.55    17944.70    263.04 o 
  -2   0   2    31780.89    26677.77    583.56 o 
   0   0   2       17.52       10.15      0.36 o 
   2   0   2     6766.45     6133.29     73.23 o 
   4   0   2        0.97        0.00      1.01 o 
   6   0   2      238.42      232.83      8.71 o 
   8   0   2       26.75       24.22      4.69 o 
  -9   1   2        0.35       -0.58      9.69 o 
  -8   1   2       12.50       16.83      4.45 o 
  -7   1   2       51.70       52.03      3.08 o 
  -6   1   2      588.29      570.35      8.16 o 
  -5   1   2      192.49      217.46      3.63 o 
  -4   1   2     1688.85     1683.11     12.42 o 
  -3   1   2      222.48      273.06      2.94 o 
  -2   1   2     1937.66     2011.07     12.84 o 
  -1   1   2    15287.83    13931.83    141.69 o 
   0   1   2     1729.20     1614.39     11.70 o 
   1   1   2     9688.65     8770.21     69.73 o 
   2   1   2     1079.97     1137.65      9.37 o 
   3   1   2        9.95        1.14      0.81 o 
   4   1   2      262.42      252.11      4.09 o 
   5   1   2      844.81      813.60      8.78 o 
   6   1   2      100.86      109.79      4.55 o 
   7   1   2        3.12        3.36      2.46 o 
   8   1   2       31.87       23.93      6.47 o 
  -8   2   2      335.99      329.43     11.82 o 
  -7   2   2       14.13       12.77      2.02 o 
  -6   2   2      472.32      485.60      8.14 o 
  -5   2   2      308.76      281.04      5.82 o 
  -4   2   2     3244.64     3414.34     24.52 o 
  -3   2   2     2510.26     2707.28     18.35 o 
  -2   2   2      645.66      629.31      6.47 o 
  -1   2   2      605.56      648.30      6.66 o 
   0   2   2      391.84      392.98      2.68 o 
   1   2   2       57.67       38.69      1.72 o 
   2   2   2       11.17        7.39      0.69 o 
   3   2   2       20.56       20.64      0.93 o 
   4   2   2       74.26       74.74      2.20 o 
   5   2   2      343.22      350.40      5.05 o 
   6   2   2       34.00       35.11      2.95 o 
   7   2   2       23.62       19.15      3.21 o 
   8   2   2       59.42       71.02      4.63 o 
  -8   3   2        0.99        2.55      2.43 o 
  -7   3   2       17.70       20.69      2.90 o 
  -6   3   2      270.98      267.17      5.81 o 
  -5   3   2      383.44      374.08      8.01 o 
  -4   3   2      119.27      133.24      2.77 o 
  -3   3   2     1353.40     1386.27     13.28 o 
  -2   3   2       65.69       48.75      1.42 o 
  -1   3   2     4332.47     4167.19     39.83 o 
   0   3   2     3755.48     3756.37     24.16 o 
   1   3   2     5042.76     4901.54     37.06 o 
   2   3   2      398.75      421.34      5.92 o 
   3   3   2     2301.95     2229.69     17.51 o 
   4   3   2       32.93       42.08      1.54 o 
   5   3   2      272.31      278.17      5.09 o 
   6   3   2      453.52      416.51     11.08 o 
   7   3   2       33.25       28.06      4.52 o 
   8   3   2      119.62      130.13      8.36 o 
  -8   4   2      116.55      125.05      6.49 o 
  -7   4   2        0.17        0.06      1.51 o 
  -6   4   2      192.27      199.60      5.06 o 
  -5   4   2        0.02        0.47      1.05 o 
  -4   4   2     1206.34     1185.65     13.42 o 
  -3   4   2     3512.99     3619.12     34.06 o 
  -2   4   2        0.03       -0.33      0.43 o 
  -1   4   2      214.37      255.43      3.30 o 
   0   4   2     1700.00     1659.75     10.49 o 
   1   4   2     4049.43     4246.20     30.39 o 
   2   4   2        0.58        0.84      0.69 o 
   3   4   2        7.23        6.48      0.94 o 
   4   4   2     1220.43     1198.15     10.74 o 
   5   4   2      992.40     1016.90     11.85 o 
   6   4   2      350.81      345.69      7.63 o 
   7   4   2       12.81        9.05      4.68 o 
   8   4   2       74.37       73.68      9.75 o 
  -8   5   2        0.83        3.09      3.18 o 
  -7   5   2        2.67        0.54      2.16 o 
  -6   5   2      143.70      135.09      4.28 o 
  -5   5   2       44.53       52.32      4.37 o 
  -4   5   2       70.81       67.95      2.48 o 
  -3   5   2      105.94       95.26      2.17 o 
  -2   5   2      133.12      148.83      3.07 o 
  -1   5   2      571.72      563.86      4.93 o 
   0   5   2      349.08      326.66      2.92 o 
   1   5   2      562.99      445.34      3.67 o 
   2   5   2       15.26       10.31      0.78 o 
   3   5   2     1668.63     1644.41     16.87 o 
   4   5   2       48.85       62.51      2.26 o 
   5   5   2        3.42        4.10      1.34 o 
   6   5   2      102.19       94.96      5.85 o 
   7   5   2        0.40        4.43      3.98 o 
   8   5   2        4.37        4.72      4.94 o 
  -8   6   2       56.83       69.96      6.53 o 
  -7   6   2       23.52       22.84      4.07 o 
  -6   6   2       59.30       72.02      3.76 o 
  -5   6   2       15.12       20.70      3.96 o 
  -4   6   2      198.82      234.03      5.97 o 
  -3   6   2      946.22      911.68      9.48 o 
  -2   6   2      363.11      375.90      4.89 o 
  -1   6   2     1107.27     1177.27      9.37 o 
   0   6   2       10.13        8.28      0.55 o 
   1   6   2       67.21       59.57      1.19 o 
   2   6   2      157.02      176.02      2.64 o 
   3   6   2      150.71      166.02      3.96 o 
   4   6   2      157.83      181.14      4.27 o 
   5   6   2      436.88      399.47      9.23 o 
   6   6   2      210.33      211.80      8.66 o 
   7   6   2       71.00       63.48      8.41 o 
   8   6   2       90.80       97.52     10.99 o 
  -8   7   2        9.33        8.24      2.94 o 
  -7   7   2        1.33       -1.58      2.91 o 
  -6   7   2       55.40       56.08      3.52 o 
  -5   7   2      133.79      134.19      5.37 o 
  -4   7   2      158.15      139.42      4.32 o 
  -3   7   2      238.91      238.76      3.66 o 
  -2   7   2        3.40        9.35      0.91 o 
  -1   7   2     4765.66     4908.64     34.82 o 
   0   7   2      303.22      290.52      2.76 o 
   1   7   2      144.83      187.16      2.37 o 
   2   7   2       34.43       38.68      1.78 o 
   3   7   2     1904.45     1922.62     18.24 o 
   4   7   2      268.69      251.74      5.33 o 
   5   7   2      104.08      121.57      7.14 o 
   6   7   2      129.27      118.78      6.91 o 
   7   7   2        8.71       12.91      4.81 o 
   8   7   2        2.95        5.58      4.59 o 
  -8   8   2       32.85       33.76      4.68 o 
  -7   8   2       98.19       96.31      5.87 o 
  -6   8   2      120.64      136.15      7.26 o 
  -5   8   2       22.30       29.72      4.23 o 
  -4   8   2        6.47        6.17      2.10 o 
  -3   8   2      107.45       96.36      2.60 o 
  -2   8   2        1.32        0.43      0.73 o 
  -1   8   2        0.07        2.10      0.59 o 
   0   8   2      285.11      267.87      3.34 o 
   1   8   2     1302.01     1338.47     10.31 o 
   2   8   2       34.46       32.20      1.38 o 
   3   8   2      424.14      450.54      6.68 o 
   4   8   2        1.14        1.20      1.72 o 
   5   8   2      203.83      222.12      8.82 o 
   6   8   2      337.32      351.48     12.25 o 
   7   8   2       16.39       16.51      5.39 o 
  -7   9   2        3.79        4.92      2.83 o 
  -6   9   2       35.94       33.11      3.24 o 
  -5   9   2      154.42      151.95     10.96 o 
  -4   9   2      196.69      189.56      5.47 o 
  -3   9   2        0.08        0.99      0.86 o 
  -2   9   2      452.58      418.08      5.19 o 
  -1   9   2       10.70        8.49      1.00 o 
   0   9   2      158.89      173.59      3.03 o 
   1   9   2      750.88      730.84      6.99 o 
   2   9   2        1.80        2.75      0.91 o 
   3   9   2     1033.60     1067.57     12.78 o 
   4   9   2        8.80        5.75      2.22 o 
   5   9   2        5.57        9.03      3.02 o 
   6   9   2      287.52      281.71     10.84 o 
   7   9   2        1.45        4.03      2.80 o 
  -7  10   2       10.32        9.14      3.71 o 
  -6  10   2       65.03       67.13      5.95 o 
  -5  10   2      101.45      107.75      5.50 o 
  -4  10   2       19.52       17.78      1.77 o 
  -3  10   2     1360.63     1367.23     15.37 o 
  -2  10   2       77.98       74.31      2.36 o 
  -1  10   2       10.24       10.26      1.11 o 
   0  10   2        8.07        6.43      1.01 o 
   1  10   2      164.65      171.12      3.14 o 
   2  10   2       84.41       79.41      2.39 o 
   3  10   2      132.09      139.16      4.71 o 
   4  10   2       65.74       66.19      5.15 o 
   5  10   2      292.09      261.25     10.19 o 
   6  10   2       60.21       61.96      5.89 o 
   7  10   2        4.19        6.65      3.50 o 
  -7  11   2       12.05       16.87      4.35 o 
  -6  11   2        4.94        0.01      2.66 o 
  -5  11   2        4.76        3.29      2.25 o 
  -4  11   2      131.07      125.23      4.92 o 
  -3  11   2      109.87      109.31      3.68 o 
  -2  11   2      279.66      276.15      5.16 o 
  -1  11   2       63.85       73.43      2.29 o 
   0  11   2        0.19       -0.48      0.88 o 
   1  11   2       63.42       56.39      2.30 o 
   2  11   2      101.37      101.05      2.83 o 
   3  11   2      944.43      945.73     11.49 o 
   4  11   2       51.93       61.53      5.21 o 
   5  11   2       36.50       35.38      4.59 o 
   6  11   2       95.39      102.55      7.34 o 
  -6  12   2       21.40       28.43      7.23 o 
  -5  12   2      146.04      176.98      9.05 o 
  -4  12   2       26.17       26.04      2.67 o 
  -3  12   2      364.27      356.61      6.09 o 
  -2  12   2       53.82       53.25      2.51 o 
  -1  12   2     1050.20      982.57     10.39 o 
   0  12   2       22.65       20.82      1.62 o 
   1  12   2       91.82       73.98      2.86 o 
   2  12   2       66.76       64.27      2.66 o 
   3  12   2       17.62       14.82      1.76 o 
   4  12   2        3.51        4.87      3.76 o 
   5  12   2        0.34        3.00      2.53 o 
   6  12   2       12.96        9.49      3.57 o 
  -6  13   2        0.43       -2.68      4.53 o 
  -5  13   2        4.32        1.34      3.26 o 
  -4  13   2      148.38      142.09     11.39 o 
  -3  13   2       29.59       33.08      2.14 o 
  -2  13   2      354.41      351.61      6.49 o 
  -1  13   2       83.35       81.07      3.22 o 
   0  13   2       43.30       48.10      2.18 o 
   1  13   2      597.95      577.18      8.21 o 
   2  13   2      132.18      118.69      3.65 o 
   3  13   2       56.30       66.10      3.18 o 
   4  13   2        4.32        5.45      4.75 o 
   5  13   2       84.99       77.25      9.53 o 
  -5  14   2       22.08       28.19      5.18 o 
  -4  14   2       27.90       43.17      4.69 o 
  -3  14   2      184.01      171.58      5.22 o 
  -2  14   2       54.84       54.29      2.82 o 
  -1  14   2      117.53      105.97      3.16 o 
   0  14   2       23.39       21.67      1.97 o 
   1  14   2       52.13       46.72      2.52 o 
   2  14   2       80.33       76.09      4.31 o 
   3  14   2        2.57        0.71      1.59 o 
   4  14   2       33.56       34.64      7.78 o 
   5  14   2       32.03       40.12      8.29 o 
  -4  15   2       78.51       83.01      4.87 o 
  -3  15   2       23.30       24.61      4.44 o 
  -2  15   2       75.77       73.23      6.05 o 
  -1  15   2       61.57       61.10      3.95 o 
   0  15   2        0.51       -1.60      1.60 o 
   1  15   2       34.06       32.05      3.25 o 
   2  15   2        0.78        0.39      2.01 o 
   3  15   2       65.94       64.88      9.50 o 
   4  15   2       22.77       17.62      6.82 o 
  -3  16   2       19.95       14.02      3.97 o 
  -2  16   2        1.48       -0.38      2.18 o 
  -1  16   2      201.43      202.91      7.93 o 
   0  16   2       11.90       18.03      2.97 o 
   1  16   2       62.76       74.33      6.01 o 
   2  16   2       27.72       34.32      4.10 o 
   3  16   2       13.59       13.96      6.56 o 
  -1  17   2       72.44       74.65      5.70 o 
   0  17   2        0.99        4.82      2.36 o 
   1  17   2        9.62        4.39      3.82 o 
  -9   0   3       32.22       37.06      8.92 o 
  -7   0   3       54.49       56.80      4.16 o 
  -5   0   3      683.06      669.83     10.20 o 
  -3   0   3     5049.26     4804.79     44.22 o 
  -1   0   3    12576.17    11473.71    128.87 o 
   1   0   3     1044.52      979.13     13.09 o 
   3   0   3      170.09      151.26      3.85 o 
   5   0   3       30.33       30.18      2.79 o 
   7   0   3      436.11      413.29     13.31 o 
  -9   1   3        4.24        4.86      4.03 o 
  -8   1   3       91.79      111.54      4.59 o 
  -7   1   3       17.01       18.03      2.28 o 
  -6   1   3      599.59      575.53      8.33 o 
  -5   1   3       11.70       13.13      1.38 o 
  -4   1   3     4662.19     4823.45     31.88 o 
  -3   1   3     2019.11     2127.73     14.71 o 
  -2   1   3       54.08       86.09      1.32 o 
  -1   1   3     2902.08     2941.87     22.95 o 
   0   1   3      166.39      200.27      1.93 o 
   1   1   3      796.72      843.94      5.31 o 
   2   1   3     3008.97     3164.16     25.07 o 
   3   1   3        9.47       10.12      0.73 o 
   4   1   3      134.12      121.71      2.24 o 
   5   1   3        1.35        2.85      0.98 o 
   6   1   3      591.00      614.54      9.04 o 
   7   1   3       84.33       79.57      5.05 o 
   8   1   3       96.71      107.74      7.70 o 
  -9   2   3        5.15        2.24      3.94 o 
  -8   2   3      133.10      122.80      5.31 o 
  -7   2   3        3.40        4.11      2.03 o 
  -6   2   3       77.96       76.43      3.40 o 
  -5   2   3      956.21      958.11     10.49 o 
  -4   2   3      216.89      232.06      2.98 o 
  -3   2   3      350.33      333.02      3.53 o 
  -2   2   3    10112.31    10206.86     77.05 o 
  -1   2   3     1212.89     1118.87     12.39 o 
   0   2   3     7921.94     7612.98     67.41 o 
   1   2   3     3774.11     3889.21     26.15 o 
   2   2   3        0.00        1.12      0.52 o 
   3   2   3       69.95       83.59      1.76 o 
   4   2   3       54.75       50.58      2.13 o 
   5   2   3      181.89      185.12      4.06 o 
   6   2   3       71.43       71.03      3.71 o 
   7   2   3      276.70      266.80      8.52 o 
   8   2   3        7.57        7.13      3.37 o 
  -8   3   3       21.96       24.04      3.73 o 
  -7   3   3       87.96       83.37      3.76 o 
  -6   3   3        0.01        0.03      1.74 o 
  -5   3   3      107.68       97.01      3.41 o 
  -4   3   3       10.77       14.27      1.21 o 
  -3   3   3     1584.79     1685.86     15.72 o 
  -2   3   3     1987.82     1772.56     22.58 o 
  -1   3   3     2399.78     2395.84     20.25 o 
   0   3   3     5197.12     4943.90     28.32 o 
   1   3   3     2443.09     2499.31     17.27 o 
   2   3   3      258.08      277.59      2.91 o 
   3   3   3      228.47      237.93      3.31 o 
   4   3   3     1000.50     1003.26      9.80 o 
   5   3   3      212.94      213.95      6.91 o 
   6   3   3      242.27      224.78      6.07 o 
   7   3   3      113.50      110.15      6.04 o 
   8   3   3      112.28      118.80     11.92 o 
  -8   4   3        0.03        1.12      2.42 o 
  -7   4   3        2.34        2.69      1.66 o 
  -6   4   3      246.10      238.12      5.62 o 
  -5   4   3      263.96      248.65      6.45 o 
  -4   4   3       14.55       12.25      1.29 o 
  -3   4   3     5095.98     4965.67     45.80 o 
  -2   4   3        6.36        6.29      0.75 o 
  -1   4   3      980.50      897.63      7.30 o 
   0   4   3      364.71      402.13      3.33 o 
   1   4   3      368.93      311.79      3.40 o 
   2   4   3     1770.42     1897.68     15.63 o 
   3   4   3      685.65      675.90      7.01 o 
   4   4   3        2.93        3.18      0.86 o 
   5   4   3      356.47      374.88      6.74 o 
   6   4   3       75.25       75.81      4.32 o 
   7   4   3       35.14       26.35      6.44 o 
   8   4   3        1.41        9.08      5.19 o 
  -8   5   3       18.55       29.45      5.07 o 
  -7   5   3       34.02       38.32      2.93 o 
  -6   5   3      186.85      191.12      5.82 o 
  -5   5   3      155.97      154.15      4.29 o 
  -4   5   3      682.92      724.57     10.83 o 
  -3   5   3     1627.85     1784.36     16.39 o 
  -2   5   3      435.92      460.68      5.50 o 
  -1   5   3      142.73      128.35      1.93 o 
   0   5   3     1184.33     1219.76      8.17 o 
   1   5   3     1751.92     1801.80     11.65 o 
   2   5   3      632.68      598.09      6.08 o 
   3   5   3        3.56        7.66      1.18 o 
   4   5   3     1407.84     1441.56     16.36 o 
   5   5   3        0.88        0.30      1.32 o 
   6   5   3      372.14      373.24     17.56 o 
   7   5   3       16.65       15.84      5.55 o 
   8   5   3      104.65      127.82     12.43 o 
  -8   6   3        8.84        0.27      3.17 o 
  -7   6   3        6.17        5.38      2.06 o 
  -6   6   3       48.18       36.63      2.69 o 
  -5   6   3      172.46      183.16      5.30 o 
  -4   6   3      328.72      316.68      6.54 o 
  -3   6   3     4656.98     4776.87     43.98 o 
  -2   6   3       17.52       21.58      1.60 o 
  -1   6   3        1.05       12.93      1.16 o 
   0   6   3      399.65      412.34      3.80 o 
   1   6   3      990.30      935.68      7.31 o 
   2   6   3        4.52        2.85      0.58 o 
   3   6   3       43.28       41.28      2.07 o 
   4   6   3      226.78      217.66      5.55 o 
   5   6   3       91.57       89.24      4.32 o 
   6   6   3        5.49        6.04      2.69 o 
   7   6   3        0.05       -1.40      3.31 o 
   8   6   3        2.31        6.85      5.42 o 
  -8   7   3        0.27        2.85      3.97 o 
  -7   7   3        0.98        0.79      1.92 o 
  -6   7   3      177.82      171.70      5.62 o 
  -5   7   3       19.34       20.70      2.83 o 
  -4   7   3      497.43      518.76      9.01 o 
  -3   7   3        3.28        2.43      0.73 o 
  -2   7   3       59.05       59.72      2.71 o 
  -1   7   3       35.46       20.76      1.38 o 
   0   7   3       43.60       50.57      1.32 o 
   1   7   3      611.35      646.37      5.62 o 
   2   7   3      749.93      802.23      8.45 o 
   3   7   3       15.63       16.76      1.22 o 
   4   7   3      550.07      537.46      9.68 o 
   5   7   3       33.80       38.90      3.28 o 
   6   7   3      334.22      344.98     11.57 o 
   7   7   3       26.45       27.85      6.50 o 
  -8   8   3       21.22       17.81      3.79 o 
  -7   8   3        0.74        1.25      2.89 o 
  -6   8   3       34.09       31.66      3.02 o 
  -5   8   3      132.06      127.95      5.55 o 
  -4   8   3      166.32      165.51      6.13 o 
  -3   8   3      743.16      745.25      8.37 o 
  -2   8   3      399.54      385.58      5.41 o 
  -1   8   3      622.02      557.66      7.38 o 
   0   8   3       47.60       46.99      1.29 o 
   1   8   3        0.05        0.37      0.52 o 
   2   8   3      105.48      101.30      4.21 o 
   3   8   3      143.40      145.19      3.48 o 
   4   8   3      351.87      365.63      8.90 o 
   5   8   3      126.91      122.61      6.66 o 
   6   8   3       27.24       30.54      4.89 o 
   7   8   3      116.10      147.61     12.78 o 
  -7   9   3       41.45       37.93      4.43 o 
  -6   9   3       35.00       36.10      3.86 o 
  -5   9   3       39.98       41.11      3.82 o 
  -4   9   3      131.95      146.71      6.53 o 
  -3   9   3      257.07      247.60      4.65 o 
  -2   9   3        1.70        8.60      1.08 o 
  -1   9   3       36.75       34.47      1.48 o 
   0   9   3      880.42      860.36      8.61 o 
   1   9   3      112.26      113.60      2.12 o 
   2   9   3      182.23      176.03      3.37 o 
   3   9   3     2440.81     2399.49     24.59 o 
   4   9   3      602.15      585.04     12.16 o 
   5   9   3       33.43       39.65      4.55 o 
   6   9   3      138.32      150.54      8.06 o 
   7   9   3       12.60       17.65      5.99 o 
  -7  10   3        8.26        6.69      3.38 o 
  -6  10   3        6.93        3.20      2.12 o 
  -5  10   3      165.35      178.96      7.43 o 
  -4  10   3       46.68       37.61      2.64 o 
  -3  10   3      149.64      156.67      4.22 o 
  -2  10   3      171.19      156.15      3.42 o 
  -1  10   3     1352.71     1278.97     11.76 o 
   0  10   3      157.55      144.53      2.95 o 
   1  10   3     1357.47     1288.45     12.12 o 
   2  10   3      430.94      418.39      5.89 o 
   3  10   3      253.89      250.13      7.71 o 
   4  10   3      475.42      472.45     13.41 o 
   5  10   3       44.46       51.80      7.39 o 
   6  10   3        0.10        0.77      2.60 o 
   7  10   3       14.53       12.11      5.45 o 
  -7  11   3      129.38      135.26      9.88 o 
  -6  11   3       13.08       13.73      3.17 o 
  -5  11   3       75.45       72.37      4.84 o 
  -4  11   3      121.45      121.43      4.86 o 
  -3  11   3      206.62      209.63      5.72 o 
  -2  11   3       69.73       66.73      3.26 o 
  -1  11   3      529.04      483.00      6.65 o 
   0  11   3       21.70       20.31      1.75 o 
   1  11   3     1153.91     1060.49     13.82 o 
   2  11   3       55.27       50.17      2.14 o 
   3  11   3     1153.08     1179.40     13.66 o 
   4  11   3      248.21      260.01     13.59 o 
   5  11   3        0.40        1.60      2.57 o 
   6  11   3      132.64      144.18      8.29 o 
  -6  12   3       67.45       88.94     10.39 o 
  -5  12   3       41.73       45.71      5.47 o 
  -4  12   3        2.24        1.08      2.44 o 
  -3  12   3      189.11      188.77      4.32 o 
  -2  12   3        0.63        1.26      1.13 o 
  -1  12   3       19.02       11.93      1.38 o 
   0  12   3      213.73      203.82      4.21 o 
   1  12   3      311.27      312.54      5.88 o 
   2  12   3      149.90      141.46      4.14 o 
   3  12   3       17.69       14.01      2.13 o 
   4  12   3      112.99      125.82      7.32 o 
   5  12   3       63.68       74.85      6.29 o 
   6  12   3       21.11       28.90      7.06 o 
  -5  13   3       58.81       66.61      6.49 o 
  -4  13   3       31.42       25.11      2.85 o 
  -3  13   3       74.31       64.32      2.81 o 
  -2  13   3       24.09       25.21      2.32 o 
  -1  13   3       44.61       38.22      2.01 o 
   0  13   3      213.74      194.60      4.28 o 
   1  13   3       43.44       45.18      2.54 o 
   2  13   3       90.41       67.85      3.48 o 
   3  13   3       73.82       69.53      4.76 o 
   4  13   3        5.13        2.36      4.30 o 
   5  13   3       55.97       49.91      8.51 o 
  -5  14   3       23.54       29.46      5.25 o 
  -4  14   3       50.57       58.33      4.00 o 
  -3  14   3      125.87      130.65      5.86 o 
  -2  14   3       19.88       16.82      2.02 o 
  -1  14   3      170.10      160.40      3.82 o 
   0  14   3       53.31       48.62      2.30 o 
   1  14   3       62.28       64.58      2.90 o 
   2  14   3       12.83       19.25      2.28 o 
   3  14   3       39.80       38.33      4.43 o 
   4  14   3      192.35      188.63     13.83 o 
  -4  15   3       36.07       46.55      3.98 o 
  -3  15   3       10.23        6.46      2.51 o 
  -2  15   3       10.84        8.56      3.19 o 
  -1  15   3        4.29        3.27      1.96 o 
   0  15   3        0.84        0.33      1.78 o 
   1  15   3      123.00      125.04      5.31 o 
   2  15   3        9.99        6.63      3.21 o 
   3  15   3       32.60       44.17      8.70 o 
   4  15   3        0.85       -1.34      4.88 o 
  -3  16   3       15.06       16.46      3.17 o 
  -2  16   3       19.79       23.13      3.62 o 
  -1  16   3       19.09       15.24      3.31 o 
   0  16   3        6.64        6.10      2.31 o 
   1  16   3      115.75      128.43      6.48 o 
   2  16   3       96.47       95.16      8.35 o 
   3  16   3        0.73       -1.50      4.91 o 
  -1  17   3       45.75       59.63      5.22 o 
   0  17   3       68.44       82.44      5.45 o 
   1  17   3       34.50       33.48      4.26 o 
  -8   0   4      168.07      152.68      6.75 o 
  -6   0   4     5459.33     5279.67     65.13 o 
  -4   0   4      720.16      789.77     15.97 o 
  -2   0   4     2803.34     2963.84     30.88 o 
   0   0   4       20.53       18.44      0.85 o 
   2   0   4      716.74      899.13      9.27 o 
   4   0   4     2573.94     2384.05     30.83 o 
   6   0   4      307.84      316.39     14.91 o 
   8   0   4        2.01       -2.36      4.08 o 
  -9   1   4        0.03       -0.22      4.00 o 
  -8   1   4       41.98       30.70      3.01 o 
  -7   1   4      452.17      457.98      7.80 o 
  -6   1   4       20.77       25.75      2.35 o 
  -5   1   4     2462.16     2441.98     23.07 o 
  -4   1   4      434.55      477.38      4.92 o 
  -3   1   4        0.12        4.26      0.64 o 
  -2   1   4       22.60       20.72      1.13 o 
  -1   1   4      196.92      200.64      2.43 o 
   0   1   4      107.95      119.57      1.33 o 
   1   1   4     2617.30     2548.23     17.72 o 
   2   1   4     2215.05     2136.85     18.12 o 
   3   1   4        1.11       -0.38      0.38 o 
   4   1   4      404.91      411.72      6.40 o 
   5   1   4      256.44      247.03     12.38 o 
   6   1   4       24.23       28.50      3.86 o 
   7   1   4       83.62       73.39      6.06 o 
   8   1   4        2.32        9.58      3.61 o 
  -9   2   4        3.15        0.87      2.97 o 
  -8   2   4       58.55       50.75      3.54 o 
  -7   2   4       96.82       94.54      4.02 o 
  -6   2   4     1222.36     1202.54     15.16 o 
  -5   2   4       20.86       21.90      1.94 o 
  -4   2   4      286.56      286.22      3.46 o 
  -3   2   4      117.60      108.15      2.01 o 
  -2   2   4       71.68       63.93      2.07 o 
  -1   2   4      276.35      268.94      3.46 o 
   0   2   4     3156.73     3105.37     19.10 o 
   1   2   4      387.22      420.49      3.54 o 
   2   2   4       47.80       86.04      1.91 o 
   3   2   4        2.25       -0.54      0.54 o 
   4   2   4      375.61      373.80      6.09 o 
   5   2   4      359.26      346.92      7.42 o 
   6   2   4      195.72      195.47      8.22 o 
   7   2   4       13.78       15.23      3.64 o 
   8   2   4        0.66        1.63      5.64 o 
  -8   3   4        0.34       -1.53      1.60 o 
  -7   3   4      369.37      346.15      7.33 o 
  -6   3   4      141.27      139.14      4.40 o 
  -5   3   4     1142.89     1147.25     14.06 o 
  -4   3   4      158.54      187.93      3.37 o 
  -3   3   4     1612.41     1533.71     14.55 o 
  -2   3   4     2942.75     3018.05     28.36 o 
  -1   3   4     1078.68     1074.58      8.02 o 
   0   3   4    11697.83    11126.21     77.55 o 
   1   3   4        1.80        1.08      0.38 o 
   2   3   4        7.59       11.91      0.71 o 
   3   3   4      212.31      213.05      3.08 o 
   4   3   4      958.52      984.43     12.05 o 
   5   3   4      472.00      492.97      9.73 o 
   6   3   4        2.42        3.76      4.14 o 
   7   3   4       63.24       59.92      5.70 o 
   8   3   4        0.85       -2.39      3.82 o 
  -8   4   4        9.78       13.23      2.37 o 
  -7   4   4       27.42       27.88      2.65 o 
  -6   4   4      148.92      153.79      4.57 o 
  -5   4   4      141.55      144.19      4.70 o 
  -4   4   4        4.66        7.16      2.25 o 
  -3   4   4       14.74       20.32      1.33 o 
  -2   4   4        9.76        5.87      0.84 o 
  -1   4   4     1121.86     1221.66      9.66 o 
   0   4   4      420.19      492.55      3.53 o 
   1   4   4     1654.65     1598.52     10.50 o 
   2   4   4    12023.42    11539.62     94.92 o 
   3   4   4     1622.39     1631.01     15.58 o 
   4   4   4      215.06      192.45      4.31 o 
   5   4   4      380.44      380.13      7.48 o 
   6   4   4      147.38      140.67     10.71 o 
   7   4   4       34.70       36.90      7.14 o 
   8   4   4        7.75        7.39      4.84 o 
  -8   5   4        0.06       -0.48      2.98 o 
  -7   5   4       74.57       81.59      4.58 o 
  -6   5   4        0.94       -0.27      1.47 o 
  -5   5   4      819.67      827.43     11.32 o 
  -4   5   4       23.34       17.92      2.31 o 
  -3   5   4      172.56      159.04      3.37 o 
  -2   5   4       49.22       44.31      2.03 o 
  -1   5   4       23.59       37.41      1.30 o 
   0   5   4      307.00      417.65      3.19 o 
   1   5   4      452.49      468.85      4.52 o 
   2   5   4      122.16      149.65      2.48 o 
   3   5   4      594.98      577.12      7.04 o 
   4   5   4      124.40      124.94      3.50 o 
   5   5   4       24.63       27.11      5.10 o 
   6   5   4      169.72      169.92     11.92 o 
   7   5   4      166.64      149.24     12.24 o 
   8   5   4       15.08       15.20      6.18 o 
  -8   6   4        7.82        8.66      3.94 o 
  -7   6   4        6.13        5.20      2.05 o 
  -6   6   4        5.24        8.92      2.04 o 
  -5   6   4      681.94      691.79     14.86 o 
  -4   6   4       17.81       21.98      2.19 o 
  -3   6   4       19.41       27.45      2.12 o 
  -2   6   4     3046.07     3066.41     24.69 o 
  -1   6   4      916.80      938.83      8.10 o 
   0   6   4      307.15      289.23      2.91 o 
   1   6   4     1274.31     1410.68     10.69 o 
   2   6   4     3992.05     3951.79     31.10 o 
   3   6   4      187.18      193.92      4.22 o 
   4   6   4     1013.69      999.04     15.60 o 
   5   6   4      105.85       93.94      5.75 o 
   6   6   4       37.95       28.14      5.99 o 
   7   6   4        4.95       11.73      4.97 o 
  -8   7   4        5.76       -2.18      3.20 o 
  -7   7   4      251.80      268.57     12.16 o 
  -6   7   4       12.66       13.95      2.33 o 
  -5   7   4      603.77      623.51     10.87 o 
  -4   7   4        8.13       12.28      2.00 o 
  -3   7   4        1.40       -0.04      1.19 o 
  -2   7   4      232.64      220.95      3.50 o 
  -1   7   4      781.89      795.36      7.13 o 
   0   7   4        6.82        9.18      1.12 o 
   1   7   4       79.22       86.66      1.81 o 
   2   7   4      291.38      313.26      5.04 o 
   3   7   4       39.48       31.37      3.79 o 
   4   7   4      134.21      142.15      5.97 o 
   5   7   4       28.37       28.89      3.80 o 
   6   7   4      111.28      119.66     10.68 o 
   7   7   4      105.67      113.51     11.25 o 
  -8   8   4       13.65       19.34      4.93 o 
  -7   8   4        0.37        0.44      2.38 o 
  -6   8   4       39.03       38.14      7.14 o 
  -5   8   4        0.43        3.69      2.89 o 
  -4   8   4        0.02       -0.04      0.92 o 
  -3   8   4       33.20       37.70      1.94 o 
  -2   8   4      719.50      732.45      8.48 o 
  -1   8   4      501.77      517.70      5.81 o 
   0   8   4      957.97      952.06      8.36 o 
   1   8   4      190.04      185.22      2.85 o 
   2   8   4     1918.27     1866.35     18.76 o 
   3   8   4       10.09       12.48      1.39 o 
   4   8   4      636.65      614.01     13.62 o 
   5   8   4      463.15      483.25     29.64 o 
   6   8   4      145.21      132.83     11.41 o 
   7   8   4       41.83       39.77      7.43 o 
  -7   9   4      101.17      115.08      5.53 o 
  -6   9   4        0.43        0.20      2.27 o 
  -5   9   4       16.95       21.23      3.34 o 
  -4   9   4       87.14       88.63      3.75 o 
  -3   9   4      203.71      194.47      4.12 o 
  -2   9   4      586.60      580.39      7.20 o 
  -1   9   4     1047.47     1013.80      9.53 o 
   0   9   4       98.23      101.21      2.58 o 
   1   9   4      540.88      560.44      5.96 o 
   2   9   4     1560.88     1538.73     16.30 o 
   3   9   4        7.60        7.12      3.05 o 
   4   9   4      365.27      341.16     10.93 o 
   5   9   4        0.10        3.15      2.33 o 
   6   9   4        0.31        4.54      3.12 o 
   7   9   4      129.90      110.74     11.54 o 
  -7  10   4       25.04       26.55      3.44 o 
  -6  10   4        0.37       -1.03      2.38 o 
  -5  10   4        1.80        1.00      2.07 o 
  -4  10   4       17.39       21.85      2.06 o 
  -3  10   4      399.46      385.18      8.58 o 
  -2  10   4       67.42       62.13      2.72 o 
  -1  10   4        2.98        4.80      0.95 o 
   0  10   4       92.38       84.49      2.39 o 
   1  10   4      523.54      502.54      6.34 o 
   2  10   4     1502.89     1433.34     15.77 o 
   3  10   4        0.00        0.74      1.02 o 
   4  10   4      444.31      411.38     12.53 o 
   5  10   4       79.43       85.69      6.21 o 
   6  10   4       12.79       21.46      4.20 o 
  -6  11   4        9.23       10.05      2.67 o 
  -5  11   4       67.75       73.77      6.40 o 
  -4  11   4        0.02        0.85      1.43 o 
  -3  11   4      107.96      105.73      3.09 o 
  -2  11   4      454.62      448.72     12.01 o 
  -1  11   4      704.83      693.23      8.51 o 
   0  11   4       26.99       30.80      1.81 o 
   1  11   4      382.86      395.17      5.51 o 
   2  11   4       23.24       20.68      1.90 o 
   3  11   4       48.77       46.49      2.98 o 
   4  11   4       48.13       45.34      4.83 o 
   5  11   4       52.84       63.79      5.85 o 
   6  11   4        0.80        3.23      3.00 o 
  -6  12   4        6.63       10.21      3.66 o 
  -5  12   4        5.96        2.99      3.07 o 
  -4  12   4       72.85       64.79      3.95 o 
  -3  12   4      748.97      754.81     10.14 o 
  -2  12   4      177.66      162.06      4.15 o 
  -1  12   4       28.36       21.54      1.72 o 
   0  12   4      462.91      416.66      7.25 o 
   1  12   4      152.93      136.54      5.44 o 
   2  12   4      282.63      279.23      6.43 o 
   3  12   4      152.66      162.48      7.38 o 
   4  12   4       32.56       32.58      4.62 o 
   5  12   4       29.23       26.01      6.84 o 
  -5  13   4      127.13      121.51     11.79 o 
  -4  13   4      109.98      121.74      5.23 o 
  -3  13   4       59.61       63.93      2.83 o 
  -2  13   4      247.82      217.26      5.04 o 
  -1  13   4        0.95       -0.90      0.93 o 
   0  13   4       32.46       45.91      2.30 o 
   1  13   4       74.81       68.36      3.23 o 
   2  13   4       65.31       54.97      3.17 o 
   3  13   4       61.62       50.86      7.84 o 
   4  13   4       16.69        6.66      4.97 o 
   5  13   4        0.97        3.92      3.32 o 
  -5  14   4       19.37       35.29      5.68 o 
  -4  14   4        0.00       -0.38      1.76 o 
  -3  14   4       43.39       35.65      2.89 o 
  -2  14   4       45.77       48.19      2.77 o 
  -1  14   4       49.59       48.24      3.03 o 
   0  14   4      165.46      135.41      3.71 o 
   1  14   4       27.14       29.59      2.71 o 
   2  14   4        0.01       -1.80      2.03 o 
   3  14   4       38.63       26.96      6.92 o 
   4  14   4       68.87       89.17     10.52 o 
  -4  15   4       78.39       86.85      5.03 o 
  -3  15   4       29.47       35.25      3.94 o 
  -2  15   4       53.83       64.27      3.76 o 
  -1  15   4        4.80        4.14      2.03 o 
   0  15   4       42.76       48.79      3.17 o 
   1  15   4        9.19       12.42      2.91 o 
   2  15   4        0.81       -0.71      2.57 o 
   3  15   4       24.92       24.03      6.88 o 
  -3  16   4       99.04      124.48      6.47 o 
  -2  16   4        0.00        1.98      2.36 o 
  -1  16   4        7.40        7.39      3.83 o 
   0  16   4       74.31       85.18      4.91 o 
   1  16   4      177.61      191.47      7.85 o 
   2  16   4        0.43        0.72      2.82 o 
   0  17   4        9.38        2.97      3.42 o 
  -9   0   5       26.44       33.13     14.95 o 
  -7   0   5      831.63      803.53     15.74 o 
  -5   0   5      581.23      585.98     11.50 o 
  -3   0   5        3.32        3.85      1.02 o 
  -1   0   5     5594.95     5231.36     54.95 o 
   1   0   5     4492.99     4456.75     40.38 o 
   3   0   5      245.52      257.00      3.36 o 
   5   0   5       75.36       75.92      9.18 o 
   7   0   5      109.77       94.07      9.40 o 
  -9   1   5        0.57        1.52      2.42 o 
  -8   1   5      513.02      464.57      9.28 o 
  -7   1   5       32.99       27.37      2.46 o 
  -6   1   5      172.89      161.05      4.32 o 
  -5   1   5      337.71      346.18      5.90 o 
  -4   1   5       26.61       19.77      1.06 o 
  -3   1   5       12.57       22.85      1.35 o 
  -2   1   5      602.87      758.21      8.02 o 
  -1   1   5      811.14      849.09      7.10 o 
   0   1   5     5624.47     5569.09     33.93 o 
   1   1   5       21.26       24.89      0.68 o 
   2   1   5      262.08      251.49      3.75 o 
   3   1   5      257.45      253.05      4.38 o 
   4   1   5      183.80      172.34      4.89 o 
   5   1   5        9.65        6.92      1.69 o 
   6   1   5      156.22      152.37      7.44 o 
   7   1   5        1.77        2.55      2.79 o 
   8   1   5       15.28       15.90      4.32 o 
  -8   2   5       51.51       47.87      3.51 o 
  -7   2   5      126.11      127.79      4.84 o 
  -6   2   5       17.61       13.33      2.39 o 
  -5   2   5       31.19       37.02      2.19 o 
  -4   2   5      187.79      191.85      2.98 o 
  -3   2   5      431.40      451.93      4.93 o 
  -2   2   5      236.36      267.27      4.36 o 
  -1   2   5      315.02      342.67      3.46 o 
   0   2   5      512.54      509.13      3.75 o 
   1   2   5      869.33      862.65      6.53 o 
   2   2   5     2266.30     2472.03     19.66 o 
   3   2   5      182.58      201.35      3.95 o 
   4   2   5      626.10      652.00      8.92 o 
   5   2   5      725.91      698.84     14.94 o 
   6   2   5       23.60       26.65      3.90 o 
   7   2   5      187.07      191.67      9.00 o 
   8   2   5        4.55       11.06      5.13 o 
  -8   3   5       82.19       85.37      4.30 o 
  -7   3   5       85.95       84.58      3.89 o 
  -6   3   5        0.08        1.08      1.43 o 
  -5   3   5       42.65       37.91      2.44 o 
  -4   3   5      651.94      608.78      6.71 o 
  -3   3   5      105.98       93.56      4.25 o 
  -2   3   5      417.83      332.62      4.64 o 
  -1   3   5     1617.29     1631.53     11.79 o 
   0   3   5     8536.15     8283.96     47.12 o 
   1   3   5     2314.33     2453.86     17.14 o 
   2   3   5     1404.17     1264.44     10.83 o 
   3   3   5      359.78      417.35      6.31 o 
   4   3   5       32.23       35.99      3.06 o 
   5   3   5       13.68       23.16      2.67 o 
   6   3   5       20.36       16.79      3.37 o 
   7   3   5      176.46      158.03     12.08 o 
   8   3   5        3.83       -1.27      4.43 o 
  -8   4   5        0.03       -0.97      1.75 o 
  -7   4   5      107.89      114.97      4.51 o 
  -6   4   5       28.55       27.01      2.48 o 
  -5   4   5      110.62      120.53      3.91 o 
  -4   4   5        0.93        3.36      1.30 o 
  -3   4   5      574.12      585.15      6.51 o 
  -2   4   5      555.49      581.09      7.23 o 
  -1   4   5      604.26      525.34      4.71 o 
   0   4   5       20.38       10.82      0.55 o 
   1   4   5      173.41      196.34      2.24 o 
   2   4   5     1641.40     1823.14     13.07 o 
   3   4   5       84.81       97.32      3.82 o 
   4   4   5      389.77      406.12      8.74 o 
   5   4   5      379.92      385.85      9.14 o 
   6   4   5       18.49       19.79      5.13 o 
   7   4   5      116.16      124.09     11.44 o 
   8   4   5        5.18        3.73      5.42 o 
  -8   5   5       63.20       71.79      5.11 o 
  -7   5   5      182.50      183.52      8.39 o 
  -6   5   5      170.42      157.12      4.79 o 
  -5   5   5        2.25        3.18      1.37 o 
  -4   5   5      352.29      354.75      5.39 o 
  -3   5   5      135.25      159.24      2.86 o 
  -2   5   5     2105.16     2040.62     17.05 o 
  -1   5   5      116.45      130.72      2.12 o 
   0   5   5     1703.58     1693.77     10.26 o 
   1   5   5      928.23      933.83      7.08 o 
   2   5   5      334.99      290.73      3.32 o 
   3   5   5      371.20      366.38      5.97 o 
   4   5   5      260.27      273.93      6.88 o 
   5   5   5       56.17       46.21      6.47 o 
   6   5   5        1.12        1.24      3.63 o 
   7   5   5       84.57       89.68     10.01 o 
  -8   6   5        1.56        5.05      2.40 o 
  -7   6   5      101.52       98.90      5.05 o 
  -6   6   5       40.77       39.00      2.87 o 
  -5   6   5       11.51       17.80      2.37 o 
  -4   6   5      320.16      301.62      5.04 o 
  -3   6   5       21.94       21.78      2.02 o 
  -2   6   5       71.16       86.82      1.70 o 
  -1   6   5       16.17       14.30      0.91 o 
   0   6   5       42.32       45.66      1.13 o 
   1   6   5       60.51       86.24      1.78 o 
   2   6   5       35.70       34.63      1.33 o 
   3   6   5       21.52       22.78      2.13 o 
   4   6   5      156.34      164.17      5.72 o 
   5   6   5      300.86      322.92     15.74 o 
   6   6   5       11.93        8.03      4.08 o 
   7   6   5      218.41      204.56     14.50 o 
  -8   7   5       26.07       26.20      4.32 o 
  -7   7   5        9.15        5.31      3.65 o 
  -6   7   5      162.90      155.79      4.92 o 
  -5   7   5      146.26      136.64      4.92 o 
  -4   7   5      738.35      775.82      9.96 o 
  -3   7   5       41.39       44.58      2.65 o 
  -2   7   5     3926.48     3940.50     29.07 o 
  -1   7   5      107.90       93.96      1.94 o 
   0   7   5      289.70      247.60      2.86 o 
   1   7   5       85.79       86.31      2.93 o 
   2   7   5     2018.39     1968.65     15.73 o 
   3   7   5      990.95      973.99     14.32 o 
   4   7   5       64.38       66.27      6.18 o 
   5   7   5       28.55       26.58      3.75 o 
   6   7   5        7.36       10.42      4.46 o 
   7   7   5       35.28       41.11      7.87 o 
  -7   8   5      122.07      136.84      5.81 o 
  -6   8   5        0.21        1.27      1.77 o 
  -5   8   5        6.36        5.70      2.17 o 
  -4   8   5      173.88      175.66      4.61 o 
  -3   8   5      113.31      102.67      3.01 o 
  -2   8   5      195.19      210.80      3.41 o 
  -1   8   5      103.83       98.81      2.09 o 
   0   8   5      252.87      248.76      3.73 o 
   1   8   5      260.33      244.14      3.40 o 
   2   8   5      123.22      128.09      3.19 o 
   3   8   5       36.64       48.65      3.46 o 
   4   8   5      141.24      148.87      9.59 o 
   5   8   5      778.64      774.13     18.32 o 
   6   8   5       21.14       14.40      5.39 o 
   7   8   5        8.92        9.97      4.56 o 
  -7   9   5        0.44        0.12      2.02 o 
  -6   9   5       67.93       73.79      5.06 o 
  -5   9   5       82.96       95.49      5.27 o 
  -4   9   5      205.30      213.71      5.18 o 
  -3   9   5      379.11      403.71      6.56 o 
  -2   9   5     1814.41     1780.89     21.18 o 
  -1   9   5      665.53      623.10      6.68 o 
   0   9   5     1010.57      979.82     12.48 o 
   1   9   5      479.40      438.49      5.13 o 
   2   9   5        4.27        5.44      1.31 o 
   3   9   5       46.19       43.34      2.55 o 
   4   9   5      132.20      149.25      7.32 o 
   5   9   5        2.53        5.27      3.33 o 
   6   9   5       68.52       65.87      8.67 o 
   7   9   5       31.14       29.92      7.11 o 
  -7  10   5       26.54       33.70      3.89 o 
  -6  10   5       14.65       15.79      3.31 o 
  -5  10   5       71.26       63.41      4.65 o 
  -4  10   5      230.39      215.54      5.45 o 
  -3  10   5        4.77        4.64      1.55 o 
  -2  10   5       13.23        8.46      1.53 o 
  -1  10   5      942.97      920.11      8.67 o 
   0  10   5      643.39      620.69      7.20 o 
   1  10   5       64.11       71.37      2.06 o 
   2  10   5      653.38      669.76     11.64 o 
   3  10   5       42.17       47.50      3.38 o 
   4  10   5      171.09      180.12      8.18 o 
   5  10   5       65.06       70.29      5.93 o 
   6  10   5       21.34       18.16      5.96 o 
  -6  11   5        4.39        7.57      3.04 o 
  -5  11   5      148.79      166.40     18.07 o 
  -4  11   5      190.71      188.25      5.97 o 
  -3  11   5      103.57      100.56      3.10 o 
  -2  11   5       24.74       21.90      2.00 o 
  -1  11   5      995.52      968.61     10.91 o 
   0  11   5     1155.39     1083.78     11.84 o 
   1  11   5      166.25      172.46      3.52 o 
   2  11   5       81.20       77.27      3.92 o 
   3  11   5       93.62       94.25      6.26 o 
   4  11   5        1.62       -0.45      2.39 o 
   5  11   5       11.96       16.95      5.80 o 
   6  11   5        0.01        4.78      4.43 o 
  -6  12   5       25.97       30.53      5.32 o 
  -5  12   5        3.69       11.01      3.63 o 
  -4  12   5      153.47      148.03      8.47 o 
  -3  12   5      182.20      193.82      4.84 o 
  -2  12   5       12.20       18.96      2.00 o 
  -1  12   5       97.72      103.95      5.06 o 
   0  12   5        3.87        3.65      1.14 o 
   1  12   5       16.11       19.78      1.66 o 
   2  12   5       79.69       88.09      6.36 o 
   3  12   5      164.53      157.12     10.64 o 
   4  12   5       89.57       78.73      6.38 o 
   5  12   5       13.20       16.38      4.22 o 
  -5  13   5      133.89      140.23      8.91 o 
  -4  13   5       26.56       26.57      3.04 o 
  -3  13   5       17.04       18.47      2.25 o 
  -2  13   5      219.45      197.77      4.86 o 
  -1  13   5       72.48       57.65      2.87 o 
   0  13   5      188.23      170.76      4.08 o 
   1  13   5        0.72       -1.13      1.13 o 
   2  13   5       34.61       27.10      3.52 o 
   3  13   5       84.49       93.60      9.82 o 
   4  13   5       39.50       50.20      5.75 o 
   5  13   5       31.30       37.87      5.39 o 
  -5  14   5       15.41       14.24      4.20 o 
  -4  14   5        0.03        1.92      1.85 o 
  -3  14   5        0.42        2.24      1.61 o 
  -2  14   5       13.44       14.03      2.14 o 
  -1  14   5       14.22       17.39      2.46 o 
   0  14   5       20.40        9.77      3.22 o 
   1  14   5        0.10       -1.29      1.29 o 
   2  14   5      199.51      207.14     14.18 o 
   3  14   5        5.31        7.23      5.58 o 
   4  14   5       51.17       52.10      8.92 o 
  -4  15   5        0.44        2.21      2.04 o 
  -3  15   5        0.14        0.02      3.00 o 
  -2  15   5        9.41       10.05      2.72 o 
  -1  15   5       39.44       46.89      3.80 o 
   0  15   5       13.93       10.31      3.62 o 
   1  15   5       45.53       50.94      4.44 o 
   2  15   5       44.21       27.53      7.68 o 
   3  15   5      159.82      175.02     14.12 o 
  -3  16   5       15.27       12.32      5.27 o 
  -2  16   5       18.20       13.00      3.19 o 
  -1  16   5        1.27        2.47      2.52 o 
   0  16   5       14.70        9.89      3.71 o 
   1  16   5       11.04       12.31      3.91 o 
   2  16   5       77.51       73.04     10.29 o 
  -8   0   6      404.82      341.32     10.18 o 
  -6   0   6      267.92      273.36      8.00 o 
  -4   0   6      307.89      272.80      6.16 o 
  -2   0   6      482.42      391.10      5.86 o 
   0   0   6    11181.17    11017.67     86.53 o 
   2   0   6       39.72       46.64      2.84 o 
   4   0   6      180.08      191.59      7.84 o 
   6   0   6      324.57      294.37     14.66 o 
   8   0   6       16.38       19.95      6.85 o 
  -8   1   6        2.32        0.73      1.95 o 
  -7   1   6      173.97      162.27      4.66 o 
  -6   1   6       88.25       82.36      4.25 o 
  -5   1   6      625.00      621.20      8.59 o 
  -4   1   6       10.04       10.27      0.94 o 
  -3   1   6        1.31        4.99      0.94 o 
  -2   1   6      150.41      164.00      2.57 o 
  -1   1   6       49.02       52.40      1.10 o 
   0   1   6       63.43       94.33      1.27 o 
   1   1   6       56.07       84.79      1.06 o 
   2   1   6     1206.49     1214.72     13.10 o 
   3   1   6      248.92      241.33      3.52 o 
   4   1   6      229.17      205.79      5.34 o 
   5   1   6     1150.66     1156.99     23.12 o 
   6   1   6       18.80       29.46      4.10 o 
   7   1   6      123.66      125.40     15.60 o 
   8   1   6        0.32        1.80      5.58 o 
  -8   2   6       73.48       68.22      4.01 o 
  -7   2   6        0.02       -1.50      1.76 o 
  -6   2   6      436.51      406.77      7.08 o 
  -5   2   6      213.26      190.90      4.42 o 
  -4   2   6      589.95      575.11      6.24 o 
  -3   2   6      380.91      392.65      5.08 o 
  -2   2   6      270.13      206.31      3.14 o 
  -1   2   6     5860.11     5926.04     42.02 o 
   0   2   6       15.89       19.90      0.67 o 
   1   2   6     4380.38     4800.34     30.89 o 
   2   2   6      282.11      263.95      4.45 o 
   3   2   6      729.30      781.92     10.39 o 
   4   2   6       39.72       35.16      2.50 o 
   5   2   6       90.15       91.23      5.55 o 
   6   2   6       92.09       97.59     12.72 o 
   7   2   6        3.19       10.04      3.43 o 
   8   2   6        0.24        6.41      5.26 o 
  -8   3   6       19.50       19.32      4.14 o 
  -7   3   6       40.28       45.11      3.22 o 
  -6   3   6       27.71       22.71      2.41 o 
  -5   3   6      294.20      285.99      6.00 o 
  -4   3   6       11.56       13.81      1.06 o 
  -3   3   6      263.29      263.87      4.94 o 
  -2   3   6        0.90        3.54      1.11 o 
  -1   3   6      534.55      579.18      5.76 o 
   0   3   6     1208.29     1414.55      8.71 o 
   1   3   6      958.20      974.27      7.72 o 
   2   3   6       17.28       25.34      1.01 o 
   3   3   6     1288.20     1312.94     16.26 o 
   4   3   6       78.26       79.93      3.50 o 
   5   3   6      161.96      168.79      7.22 o 
   6   3   6       90.67       84.24      5.89 o 
   7   3   6      171.27      173.62     12.78 o 
   8   3   6        0.17        2.26      5.23 o 
  -8   4   6       72.32       72.80      4.11 o 
  -7   4   6        0.19        0.49      1.57 o 
  -6   4   6      249.52      245.91     11.77 o 
  -5   4   6      419.16      402.39      7.34 o 
  -4   4   6     1307.43     1312.55     14.68 o 
  -3   4   6      208.41      219.47      6.18 o 
  -2   4   6     2273.19     2266.44     20.40 o 
  -1   4   6     2888.55     2885.73     21.38 o 
   0   4   6      147.58      187.04      2.01 o 
   1   4   6     1201.18     1247.42      9.04 o 
   2   4   6      526.52      550.08      6.14 o 
   3   4   6       37.42       45.47      2.14 o 
   4   4   6      645.86      632.69     10.61 o 
   5   4   6        8.25        6.09      3.54 o 
   6   4   6        2.67        1.59      3.60 o 
   7   4   6       17.54       13.54      5.51 o 
  -8   5   6        5.26        3.48      1.96 o 
  -7   5   6       98.07      105.95      4.49 o 
  -6   5   6        0.75        1.42      2.04 o 
  -5   5   6       26.02       22.05      2.19 o 
  -4   5   6       19.19       13.33      1.93 o 
  -3   5   6        0.06       -0.82      1.05 o 
  -2   5   6      296.84      366.89      5.09 o 
  -1   5   6      328.97      372.17      3.85 o 
   0   5   6     2982.96     3206.77     19.21 o 
   1   5   6     1096.35     1128.40      8.43 o 
   2   5   6      157.20      165.67      2.45 o 
   3   5   6     2269.49     2211.59     30.61 o 
   4   5   6      501.94      502.69     10.37 o 
   5   5   6      343.00      370.28     17.08 o 
   6   5   6        2.50        3.73      3.86 o 
   7   5   6      134.98      165.91     12.91 o 
  -8   6   6       99.25      108.87      5.62 o 
  -7   6   6       31.43       25.77      2.83 o 
  -6   6   6      433.15      439.59      8.43 o 
  -5   6   6       92.68       93.38      4.27 o 
  -4   6   6      502.89      493.11      9.02 o 
  -3   6   6      215.61      210.73      5.22 o 
  -2   6   6     2598.33     2642.30     20.13 o 
  -1   6   6     1842.41     1954.72     14.40 o 
   0   6   6      116.82      150.08      1.92 o 
   1   6   6     1333.24     1287.50     10.22 o 
   2   6   6      177.99      180.59      2.94 o 
   3   6   6       90.73       84.66      3.88 o 
   4   6   6      258.67      227.22      7.67 o 
   5   6   6        8.75       12.33      4.14 o 
   6   6   6        3.31        6.85      4.17 o 
   7   6   6        5.78       20.81      6.28 o 
  -8   7   6        9.71       12.30      2.82 o 
  -7   7   6       34.42       38.32      3.70 o 
  -6   7   6        1.07        2.94      1.66 o 
  -5   7   6       93.07       87.78      4.17 o 
  -4   7   6       36.03       28.95      2.64 o 
  -3   7   6      914.52      910.49     13.02 o 
  -2   7   6        0.95        1.67      0.71 o 
  -1   7   6      676.25      686.25      6.15 o 
   0   7   6      205.11      238.35      2.87 o 
   1   7   6       19.10       26.91      1.21 o 
   2   7   6       87.46       97.52      2.28 o 
   3   7   6     2874.77     2747.46     32.58 o 
   4   7   6       89.12       87.40      5.40 o 
   5   7   6      125.76      137.45     10.36 o 
   6   7   6       20.63       36.39      6.76 o 
   7   7   6       31.74       31.14      6.92 o 
  -7   8   6        0.31        2.53      2.15 o 
  -6   8   6      219.25      226.87      8.63 o 
  -5   8   6      129.51      127.16      4.89 o 
  -4   8   6      212.70      228.39      6.08 o 
  -3   8   6      191.20      201.20      5.35 o 
  -2   8   6     1015.53      990.99      9.78 o 
  -1   8   6       33.95       33.95      1.39 o 
   0   8   6       26.55       28.94      1.91 o 
   1   8   6      317.56      326.54      3.93 o 
   2   8   6       29.37       24.35      1.41 o 
   3   8   6      150.24      152.60     11.30 o 
   4   8   6      697.86      702.95     16.76 o 
   5   8   6       38.53       44.04      6.95 o 
   6   8   6       13.48       16.92      5.45 o 
   7   8   6       11.55       10.39      5.45 o 
  -7   9   6        4.93        4.87      2.35 o 
  -6   9   6       26.26       30.71      3.96 o 
  -5   9   6        1.41        2.72      2.17 o 
  -4   9   6        0.73        0.89      1.75 o 
  -3   9   6       52.85       61.08      3.17 o 
  -2   9   6       47.15       42.68      2.12 o 
  -1   9   6      458.08      491.57      5.50 o 
   0   9   6     1189.70     1152.13     11.10 o 
   1   9   6      105.71      106.31      2.87 o 
   2   9   6       10.58        9.60      1.32 o 
   3   9   6     1417.16     1384.86     26.73 o 
   4   9   6        1.34        1.35      2.92 o 
   5   9   6       16.93       18.87      5.67 o 
   6   9   6       23.73       17.75      5.48 o 
  -7  10   6       18.58       21.06      4.93 o 
  -6  10   6      117.70      138.87     10.26 o 
  -5  10   6       13.09       10.49      2.67 o 
  -4  10   6      137.56      146.29      6.67 o 
  -3  10   6      188.93      209.59      7.30 o 
  -2  10   6     1480.33     1446.31     14.43 o 
  -1  10   6      654.05      630.36      7.45 o 
   0  10   6       15.44       18.28      1.39 o 
   1  10   6       16.46       17.21      1.29 o 
   2  10   6      223.37      201.57      4.26 o 
   3  10   6      102.62      104.21      8.27 o 
   4  10   6       11.35        4.06      3.81 o 
   5  10   6       66.90       65.30     10.50 o 
   6  10   6       34.38       26.16      6.53 o 
  -6  11   6      126.93      135.14     24.62 o 
  -5  11   6       10.00       11.91      3.57 o 
  -4  11   6      100.13      102.66      9.08 o 
  -3  11   6      240.46      251.98      5.62 o 
  -2  11   6       24.67       30.85      1.94 o 
  -1  11   6        0.27        1.34      1.00 o 
   0  11   6       40.76       54.14      2.11 o 
   1  11   6     1041.82     1000.67     10.48 o 
   2  11   6       36.88       38.21      2.57 o 
   3  11   6       41.89       49.71      4.99 o 
   4  11   6       25.89       34.14      4.62 o 
   5  11   6       26.72       25.89      4.72 o 
   6  11   6        0.07        6.69      4.33 o 
  -6  12   6        4.43       12.71      4.07 o 
  -5  12   6      131.61      135.20     11.06 o 
  -4  12   6      312.78      312.37      8.48 o 
  -3  12   6       94.53       84.24      4.39 o 
  -2  12   6       13.60       16.89      1.71 o 
  -1  12   6        7.45        8.16      1.26 o 
   0  12   6       29.71       24.30      2.36 o 
   1  12   6      173.22      169.66      3.92 o 
   2  12   6       39.97       47.61      2.94 o 
   3  12   6        0.65        4.21      2.82 o 
   4  12   6        8.02        9.39      3.53 o 
   5  12   6        8.35       13.28      3.99 o 
  -5  13   6        0.13       -0.04      2.57 o 
  -4  13   6       63.68       58.97      4.10 o 
  -3  13   6       20.42       22.61      3.11 o 
  -2  13   6        1.30        0.67      1.23 o 
  -1  13   6      232.61      213.09      4.62 o 
   0  13   6      109.31      105.64      3.27 o 
   1  13   6      245.01      214.27      4.95 o 
   2  13   6      192.50      193.67      5.96 o 
   3  13   6        0.52        4.28      2.97 o 
   4  13   6        0.42       -1.88      3.15 o 
  -5  14   6        0.18        0.53      1.55 o 
  -4  14   6      176.18      173.27      6.73 o 
  -3  14   6       21.68       16.15      2.34 o 
  -2  14   6       10.51        8.10      1.75 o 
  -1  14   6       26.75       37.12      2.61 o 
   0  14   6      187.30      181.64      5.82 o 
   1  14   6        6.31        8.33      3.98 o 
   2  14   6        7.11        8.05      2.92 o 
   3  14   6       13.20       16.19      6.34 o 
   4  14   6        0.50       -1.12      5.04 o 
  -4  15   6        5.90        2.85      2.60 o 
  -3  15   6        0.35        1.52      2.21 o 
  -2  15   6       25.41       29.99      8.10 o 
  -1  15   6       62.73       67.82      7.32 o 
   0  15   6      202.97      214.06      8.05 o 
   1  15   6        0.56        1.20      2.89 o 
   2  15   6        4.24       -1.72      4.75 o 
   3  15   6        2.88       -0.19      4.88 o 
  -2  16   6        3.50        1.36      2.44 o 
  -1  16   6      172.12      200.39      8.17 o 
   0  16   6        2.48       -0.50      2.13 o 
   1  16   6       77.89       90.59      7.17 o 
  -7   0   7        4.19        0.91      2.13 o 
  -5   0   7      309.64      295.38     22.00 o 
  -3   0   7       64.85       76.55      1.93 o 
  -1   0   7     1406.56     1278.78     13.00 o 
   1   0   7     6523.34     6249.45     55.99 o 
   3   0   7      557.75      589.65     11.62 o 
   5   0   7      301.45      311.96     14.37 o 
   7   0   7       36.08       36.58      7.14 o 
  -8   1   7       82.76       92.57      4.13 o 
  -7   1   7        3.28        3.78      1.62 o 
  -6   1   7       78.90       81.98      5.29 o 
  -5   1   7      351.07      349.54      6.13 o 
  -4   1   7      475.72      451.43      6.68 o 
  -3   1   7      986.00      963.36     10.37 o 
  -2   1   7     2154.88     2240.03     17.36 o 
  -1   1   7      553.05      660.91      5.37 o 
   0   1   7     1366.00     1388.08      8.68 o 
   1   1   7      650.45      656.13      7.02 o 
   2   1   7       11.82        7.31      0.97 o 
   3   1   7        6.68        4.38      0.92 o 
   4   1   7      699.94      682.98     11.25 o 
   5   1   7        6.06        9.74      2.67 o 
   6   1   7       85.50       87.45      8.56 o 
   7   1   7       11.35       23.43      5.45 o 
  -8   2   7       26.23       20.14      2.76 o 
  -7   2   7       14.42       16.32      2.11 o 
  -6   2   7       62.11       61.88      3.04 o 
  -5   2   7        4.89        7.39      1.50 o 
  -4   2   7      124.54      113.31      3.20 o 
  -3   2   7      332.62      349.65      5.39 o 
  -2   2   7        6.78        9.99      0.87 o 
  -1   2   7       26.35       13.17      0.75 o 
   0   2   7     2579.56     2857.01     18.14 o 
   1   2   7     6001.72     6094.88     33.68 o 
   2   2   7      420.09      416.72      4.58 o 
   3   2   7      104.31       90.58      2.51 o 
   4   2   7       86.39       83.27      4.83 o 
   5   2   7       54.75       61.62      4.78 o 
   6   2   7       54.42       57.80      5.31 o 
   7   2   7        1.81        8.67      4.81 o 
  -8   3   7      108.38      111.66      4.95 o 
  -7   3   7       20.28       17.31      2.45 o 
  -6   3   7      220.14      221.01      6.45 o 
  -5   3   7      790.26      736.21     10.10 o 
  -4   3   7      557.03      547.66      7.68 o 
  -3   3   7       18.36       11.47      1.58 o 
  -2   3   7      536.85      521.59      5.59 o 
  -1   3   7     4758.58     4942.58     35.51 o 
   0   3   7       16.53       17.77      0.71 o 
   1   3   7     2255.06     2649.88     18.81 o 
   2   3   7       84.50       81.42      1.88 o 
   3   3   7      634.53      665.82      9.93 o 
   4   3   7        0.50        1.63      1.38 o 
   5   3   7       33.80       40.10      5.74 o 
   6   3   7       68.31       58.00      7.90 o 
   7   3   7       30.97       31.93      6.98 o 
  -8   4   7       19.08       24.38      2.99 o 
  -7   4   7       31.52       34.43      3.03 o 
  -6   4   7       72.46       64.60      3.47 o 
  -5   4   7       54.11       53.21      2.96 o 
  -4   4   7       70.46       74.25      5.81 o 
  -3   4   7        0.21       -0.17      1.19 o 
  -2   4   7      144.76      170.52      2.89 o 
  -1   4   7     4404.84     4474.09     30.44 o 
   0   4   7     3416.40     3703.16     21.28 o 
   1   4   7     2902.01     2885.94     19.28 o 
   2   4   7      448.45      397.72      5.72 o 
   3   4   7      112.38       97.09      3.09 o 
   4   4   7      150.38      154.83      5.47 o 
   5   4   7       49.81       35.25      6.25 o 
   6   4   7      140.46      156.60     11.60 o 
   7   4   7        3.21        3.06      4.59 o 
  -8   5   7       53.85       59.68      4.01 o 
  -7   5   7        2.95        3.58      1.77 o 
  -6   5   7      151.96      158.10      5.00 o 
  -5   5   7      490.74      446.83      8.02 o 
  -4   5   7      619.40      608.67     10.35 o 
  -3   5   7      141.19      173.94      4.77 o 
  -2   5   7     1861.69     1972.31     16.74 o 
  -1   5   7       46.80       48.14      1.65 o 
   0   5   7      324.78      276.76      2.82 o 
   1   5   7       28.75       31.03      1.66 o 
   2   5   7       70.42       89.35      1.87 o 
   3   5   7      119.10      131.09      7.84 o 
   4   5   7       80.10       79.80      7.71 o 
   5   5   7      244.48      237.10     13.42 o 
   6   5   7      127.84      139.17     11.22 o 
   7   5   7       25.71       22.63      6.63 o 
  -8   6   7        6.61        9.00      2.45 o 
  -7   6   7        4.14        3.18      1.87 o 
  -6   6   7      229.63      220.34      5.94 o 
  -5   6   7       23.47       16.03      2.34 o 
  -4   6   7        0.31       -1.64      2.31 o 
  -3   6   7      862.53      900.58     12.97 o 
  -2   6   7        0.10        1.10      0.65 o 
  -1   6   7      838.16      861.73      7.42 o 
   0   6   7      408.27      437.61      3.90 o 
   1   6   7      921.51      885.60      7.57 o 
   2   6   7      121.72      144.47      2.51 o 
   3   6   7     1140.17     1130.67     21.66 o 
   4   6   7       30.04       24.89      5.35 o 
   5   6   7        0.99        3.41      3.31 o 
   6   6   7       70.82       72.31      9.15 o 
   7   6   7        4.62        3.63      4.68 o 
  -8   7   7      165.29      184.12      7.09 o 
  -7   7   7        0.14        0.58      1.95 o 
  -6   7   7      111.83      117.79      4.60 o 
  -5   7   7       40.37       35.44      3.11 o 
  -4   7   7       11.92        9.36      1.90 o 
  -3   7   7      976.90      951.61     13.64 o 
  -2   7   7       50.50       48.19      1.78 o 
  -1   7   7       24.66       24.37      1.22 o 
   0   7   7       91.54       99.93      1.76 o 
   1   7   7      454.98      424.72      4.41 o 
   2   7   7      472.72      453.37      6.12 o 
   3   7   7      135.54      128.13      6.33 o 
   4   7   7      165.62      147.49      7.43 o 
   5   7   7      187.12      174.32     11.95 o 
   6   7   7       31.18       25.46      6.15 o 
   7   7   7       20.98       20.59      6.12 o 
  -7   8   7        0.05        0.39      2.05 o 
  -6   8   7        2.42        1.08      1.83 o 
  -5   8   7        0.63        0.13      1.63 o 
  -4   8   7      205.30      232.65      6.26 o 
  -3   8   7      705.59      727.36     11.54 o 
  -2   8   7      221.58      212.33      3.97 o 
  -1   8   7      973.99      959.86      8.82 o 
   0   8   7        1.58        0.94      0.82 o 
   1   8   7      396.78      356.40      4.24 o 
   2   8   7      640.94      633.10      8.39 o 
   3   8   7      112.14      111.50      6.31 o 
   4   8   7        1.82       -0.39      2.36 o 
   5   8   7       88.36       74.57      8.95 o 
   6   8   7        0.76        2.36      3.95 o 
  -7   9   7        6.62        7.15      2.59 o 
  -6   9   7      105.88      126.44      8.84 o 
  -5   9   7        7.64        2.32      2.19 o 
  -4   9   7        2.13        3.62      1.92 o 
  -3   9   7      957.36      945.98     16.51 o 
  -2   9   7      111.90      104.13      3.14 o 
  -1   9   7        8.87        7.82      1.01 o 
   0   9   7      172.28      158.95      3.20 o 
   1   9   7        0.18        3.17      1.36 o 
   2   9   7      422.17      392.80      6.23 o 
   3   9   7        9.68        8.65      3.09 o 
   4   9   7      292.87      274.44     10.19 o 
   5   9   7       50.88       44.74      7.43 o 
   6   9   7       44.47       51.82      8.25 o 
  -7  10   7       27.89       32.35      3.88 o 
  -6  10   7        3.26        0.38      2.51 o 
  -5  10   7       17.77       15.72      3.86 o 
  -4  10   7       50.96       52.55      5.23 o 
  -3  10   7      560.43      583.36     11.24 o 
  -2  10   7      828.29      850.28      9.79 o 
  -1  10   7      292.22      295.84      4.92 o 
   0  10   7      100.17       95.02      3.25 o 
   1  10   7      298.10      282.10      4.80 o 
   2  10   7       26.45       23.16      1.78 o 
   3  10   7       49.09       58.74      9.56 o 
   4  10   7        5.89        6.25      3.11 o 
   5  10   7      183.85      166.64     12.72 o 
   6  10   7      104.46      103.99     11.06 o 
  -6  11   7       40.11       53.02     17.48 o 
  -5  11   7      204.87      186.74      7.11 o 
  -4  11   7      122.57      111.65      5.02 o 
  -3  11   7      353.34      335.98      6.75 o 
  -2  11   7       66.88       70.91      2.88 o 
  -1  11   7        1.36        1.82      0.99 o 
   0  11   7       34.37       28.65      1.74 o 
   1  11   7       96.35      102.53      3.48 o 
   2  11   7       24.31       26.45      1.77 o 
   3  11   7      162.32      171.46      9.69 o 
   4  11   7        0.17        0.35      4.53 o 
   5  11   7        3.73       12.14      5.55 o 
  -6  12   7       41.38       48.06      6.14 o 
  -5  12   7       11.86       11.27      1.90 o 
  -4  12   7       46.59       50.70      3.88 o 
  -3  12   7       56.48       67.80      4.06 o 
  -2  12   7      205.47      229.87      5.59 o 
  -1  12   7      280.29      253.51      4.90 o 
   0  12   7       95.66       91.19      3.00 o 
   1  12   7      142.86      145.93      4.02 o 
   2  12   7       15.59       18.16      1.90 o 
   3  12   7        1.55        4.31      6.21 o 
   4  12   7       29.92       23.19      4.41 o 
   5  12   7       29.06       40.54      7.71 o 
  -5  13   7        0.03       -0.24      1.52 o 
  -4  13   7        1.80        0.11      4.11 o 
  -3  13   7       14.59       15.68      2.32 o 
  -2  13   7        0.06        0.98      1.23 o 
  -1  13   7      209.51      223.31      4.79 o 
   0  13   7        3.97        6.58      1.33 o 
   1  13   7        0.81        0.78      1.25 o 
   2  13   7        6.60        6.92      1.87 o 
   3  13   7       69.37       71.76      6.49 o 
   4  13   7        9.64       10.65      4.01 o 
  -4  14   7        0.03       -0.11      1.99 o 
  -3  14   7        0.11        3.43      2.23 o 
  -2  14   7      139.80      128.42      6.87 o 
  -1  14   7        5.66        2.60      1.85 o 
   0  14   7       14.80       18.46      2.53 o 
   1  14   7      177.75      185.54     13.80 o 
   2  14   7      139.77      163.71     12.65 o 
   3  14   7       41.71       48.34      8.54 o 
  -3  15   7       64.97       79.99      5.75 o 
  -2  15   7       26.14       21.28      3.50 o 
  -1  15   7       21.40       18.51      4.33 o 
   0  15   7        2.85        1.18      3.34 o 
   1  15   7       87.50       83.85     10.48 o 
   2  15   7        0.00        0.61      4.78 o 
  -2  16   7       72.46       82.62      5.81 o 
  -1  16   7       75.02       73.57      5.51 o 
   0  16   7        1.93        3.79      3.31 o 
   1  16   7        0.21        1.37      4.94 o 
  -8   0   8      108.37      112.58      7.95 o 
  -6   0   8       98.91      101.11      5.83 o 
  -4   0   8      203.53      224.15      6.44 o 
  -2   0   8       55.15       59.11      2.22 o 
   0   0   8        5.67        4.03      0.66 o 
   2   0   8       13.83       18.06      2.58 o 
   4   0   8      979.73      965.31     23.89 o 
   6   0   8      485.15      430.83     18.55 o 
  -8   1   8        0.30       -0.76      1.93 o 
  -7   1   8       57.20       51.19      3.16 o 
  -6   1   8        1.88        0.50      1.33 o 
  -5   1   8      739.70      725.13      9.78 o 
  -4   1   8       10.65       11.55      1.47 o 
  -3   1   8      142.49      119.54      3.10 o 
  -2   1   8      199.85      238.81      3.30 o 
  -1   1   8     2349.85     2391.93     16.28 o 
   0   1   8     1084.65     1111.43      7.32 o 
   1   1   8     1092.36     1116.39      7.83 o 
   2   1   8       22.10       27.55      2.25 o 
   3   1   8      125.82      128.50      3.31 o 
   4   1   8        0.48        0.69      1.61 o 
   5   1   8       27.67       28.64      3.78 o 
   6   1   8        8.22        8.34      3.13 o 
   7   1   8      108.63      126.23      7.96 o 
  -8   2   8       31.25       32.67      3.26 o 
  -7   2   8       31.60       28.29      3.51 o 
  -6   2   8        4.98        3.15      1.51 o 
  -5   2   8      262.75      253.56      5.30 o 
  -4   2   8       19.18       20.80      1.77 o 
  -3   2   8        2.93        5.66      1.16 o 
  -2   2   8       32.60       39.65      1.59 o 
  -1   2   8      309.42      414.54      3.98 o 
   0   2   8      569.74      653.60      4.98 o 
   1   2   8      771.01      696.84      5.10 o 
   2   2   8      830.34      785.97      7.67 o 
   3   2   8       55.11       46.38      2.45 o 
   4   2   8     1095.18     1049.44     21.03 o 
   5   2   8        0.08       -0.36      3.43 o 
   6   2   8      681.54      708.27     17.79 o 
   7   2   8       83.77       85.18      9.82 o 
  -8   3   8        2.33        0.05      1.87 o 
  -7   3   8       68.57       68.21      3.83 o 
  -6   3   8       53.96       54.68      3.28 o 
  -5   3   8      480.23      483.81      7.67 o 
  -4   3   8       11.66       11.30      1.53 o 
  -3   3   8     1716.10     1662.67     18.15 o 
  -2   3   8      422.04      434.15      4.60 o 
  -1   3   8     2903.63     2932.24     20.85 o 
   0   3   8     1493.23     1566.50      9.81 o 
   1   3   8      256.42      206.81      2.61 o 
   2   3   8        8.24        6.43      0.79 o 
   3   3   8       31.93       34.59      1.88 o 
   4   3   8       49.40       55.88      4.31 o 
   5   3   8        0.35       -0.15      2.04 o 
   6   3   8      132.78      147.17     11.28 o 
   7   3   8       82.23       89.17     10.10 o 
  -8   4   8        1.34        2.87      2.02 o 
  -7   4   8       13.72       10.03      2.14 o 
  -6   4   8       18.81       15.91      2.14 o 
  -5   4   8      361.01      359.01      7.16 o 
  -4   4   8      709.50      738.50     14.37 o 
  -3   4   8       80.39       83.90      6.20 o 
  -2   4   8       23.20       15.64      0.99 o 
  -1   4   8      192.68      219.38      3.04 o 
   0   4   8      125.68      120.67      1.74 o 
   1   4   8      433.07      415.72      5.15 o 
   2   4   8       55.20       52.93      1.77 o 
   3   4   8       26.65       27.47      2.38 o 
   4   4   8      110.60       93.25      8.32 o 
   5   4   8        8.07       10.48      4.33 o 
   6   4   8      638.94      635.13     25.02 o 
   7   4   8        0.56        0.83      3.76 o 
  -8   5   8        1.35        2.17      2.16 o 
  -7   5   8       27.30       25.69      2.84 o 
  -6   5   8        4.13        3.05      1.73 o 
  -5   5   8      388.25      394.87      7.61 o 
  -4   5   8       82.27       77.88      3.73 o 
  -3   5   8     1249.46     1242.12     16.49 o 
  -2   5   8      379.30      400.79      6.02 o 
  -1   5   8      144.97      124.14      2.14 o 
   0   5   8     1822.90     1851.47     11.94 o 
   1   5   8        5.07        3.61      0.68 o 
   2   5   8      170.39      177.99      2.81 o 
   3   5   8       90.65       85.42      4.53 o 
   4   5   8       10.96       10.99      4.24 o 
   5   5   8      331.34      345.71     17.08 o 
   6   5   8        1.46        3.54      4.14 o 
   7   5   8       11.41       14.34      5.86 o 
  -8   6   8       17.44       12.42      2.65 o 
  -7   6   8       24.99       26.29      2.96 o 
  -6   6   8      102.85       86.37      4.05 o 
  -5   6   8      199.90      196.04      5.31 o 
  -4   6   8      945.31      922.09     13.98 o 
  -3   6   8      322.13      339.24      7.11 o 
  -2   6   8      908.22      866.49      9.67 o 
  -1   6   8     1028.91      986.47      9.10 o 
   0   6   8       39.00       58.56      1.49 o 
   1   6   8      228.84      243.49      3.31 o 
   2   6   8        6.16        2.81      0.77 o 
   3   6   8        0.02       -1.10      1.94 o 
   4   6   8      538.54      497.43     20.20 o 
   5   6   8      120.87      110.49     10.01 o 
   6   6   8      204.92      218.27     14.44 o 
   7   6   8        4.41        3.60      4.97 o 
  -7   7   8        3.06        5.09      2.16 o 
  -6   7   8       30.42       28.05      2.90 o 
  -5   7   8      294.14      284.45      9.97 o 
  -4   7   8        0.93       -1.15      1.41 o 
  -3   7   8      874.40      845.18     21.70 o 
  -2   7   8        1.33        0.91      0.97 o 
  -1   7   8     2990.24     2844.47     22.98 o 
   0   7   8      471.40      496.51      5.10 o 
   1   7   8      246.69      236.24      3.36 o 
   2   7   8       97.19       93.01      2.70 o 
   3   7   8        5.09        5.33      2.45 o 
   4   7   8       18.54       13.64      4.78 o 
   5   7   8      121.04      127.82     10.87 o 
   6   7   8       63.06       55.55      8.32 o 
  -7   8   8       17.39       24.60      3.33 o 
  -6   8   8        0.95        0.84      1.90 o 
  -5   8   8       52.53       48.90      3.61 o 
  -4   8   8      195.27      202.77      5.96 o 
  -3   8   8        1.45        0.17      1.52 o 
  -2   8   8       18.86       20.31      1.88 o 
  -1   8   8     1205.67     1242.55     10.92 o 
   0   8   8      755.11      721.91      8.41 o 
   1   8   8      694.80      636.44      7.90 o 
   2   8   8     1117.07     1116.96     12.84 o 
   3   8   8      438.91      471.64     13.08 o 
   4   8   8       93.65       80.05      8.76 o 
   5   8   8        1.88       -0.45      3.38 o 
   6   8   8       94.85       99.05     10.55 o 
  -7   9   8        7.30       13.93      2.96 o 
  -6   9   8        8.90        4.97      2.60 o 
  -5   9   8      240.84      272.25      6.10 o 
  -4   9   8      621.83      638.72     13.42 o 
  -3   9   8      485.06      499.25     11.21 o 
  -2   9   8      709.70      711.29      7.81 o 
  -1   9   8      316.54      305.88      4.33 o 
   0   9   8        0.85        1.18      0.92 o 
   1   9   8      194.02      193.42      3.89 o 
   2   9   8       73.59       82.58      2.81 o 
   3   9   8       53.30       57.76      5.94 o 
   4   9   8      113.87      124.54     10.84 o 
   5   9   8      165.19      151.95     12.30 o 
   6   9   8       13.44       14.02      5.58 o 
  -7  10   8        0.24        1.88      2.54 o 
  -6  10   8        7.77        5.35      4.80 o 
  -5  10   8      126.81      131.49      4.71 o 
  -4  10   8      339.26      330.38     14.77 o 
  -3  10   8       12.21       16.93      2.78 o 
  -2  10   8      166.57      143.52      3.14 o 
  -1  10   8      146.54      132.34      3.15 o 
   0  10   8       10.02        7.82      1.38 o 
   1  10   8       34.07       29.09      1.77 o 
   2  10   8      319.07      318.75      5.25 o 
   3  10   8      219.76      237.06      9.96 o 
   4  10   8       43.59       55.83      8.06 o 
   5  10   8       12.79       12.97      5.77 o 
  -6  11   8       16.81       13.85      3.98 o 
  -5  11   8      197.13      237.25      6.68 o 
  -4  11   8      148.86      153.68      8.38 o 
  -3  11   8      268.49      264.03      9.69 o 
  -2  11   8       44.61       43.11      2.07 o 
  -1  11   8       52.42       48.27      2.12 o 
   0  11   8        0.42       -0.17      1.02 o 
   1  11   8        7.21       13.60      1.64 o 
   2  11   8       19.92       19.45      1.64 o 
   3  11   8        1.52        2.39      3.13 o 
   4  11   8       89.22       76.04      6.47 o 
   5  11   8        1.23       11.31      5.10 o 
  -6  12   8        9.01       12.58      4.33 o 
  -5  12   8       17.39       22.55      2.59 o 
  -4  12   8        9.79       14.32      2.74 o 
  -3  12   8        1.50        0.31      2.32 o 
  -2  12   8       23.03       20.98      1.93 o 
  -1  12   8       27.05       31.19      2.62 o 
   0  12   8       70.55       73.20      3.28 o 
   1  12   8       15.62       23.12      2.03 o 
   2  12   8       75.90       88.27      3.32 o 
   3  12   8      110.23      111.84     17.37 o 
   4  12   8       34.09       34.58      5.30 o 
  -5  13   8       40.67       51.99      3.64 o 
  -4  13   8       10.80        8.69      2.47 o 
  -3  13   8      135.07      133.13      6.13 o 
  -2  13   8        4.02        2.43      1.27 o 
  -1  13   8       13.61       16.85      3.51 o 
   0  13   8       71.24       77.74      5.38 o 
   1  13   8      149.69      160.77      5.66 o 
   2  13   8       10.38       10.25      2.37 o 
   3  13   8        2.86        6.11      4.32 o 
   4  13   8       85.79       93.20     11.93 o 
  -4  14   8       23.42       21.35      3.68 o 
  -3  14   8        0.00       -1.75      3.15 o 
  -2  14   8        0.04        0.20      4.62 o 
  -1  14   8       22.82       33.55     11.07 o 
   0  14   8       15.52       20.88      3.75 o 
   1  14   8       81.44       85.81      8.22 o 
   2  14   8       25.51       31.04      7.36 o 
   3  14   8       31.43       27.18      7.27 o 
  -3  15   8        2.22        5.78      2.61 o 
  -2  15   8        2.74        4.22      3.28 o 
  -1  15   8       22.58       20.67      4.50 o 
   0  15   8      109.73      131.87     12.65 o 
   1  15   8       35.29       47.13      8.80 o 
   2  15   8       25.62       34.96      8.45 o 
  -1  16   8       54.50       69.76     10.64 o 
   0  16   8        2.80        3.00      5.48 o 
  -7   0   9      500.21      467.04     12.03 o 
  -5   0   9      139.14      131.37      5.49 o 
  -3   0   9     3676.53     3650.56     39.22 o 
  -1   0   9      600.56      645.69      7.10 o 
   1   0   9      758.06      851.45      7.77 o 
   3   0   9       35.72       26.52      3.40 o 
   5   0   9      191.58      188.91     11.76 o 
   7   0   9      185.94      200.77     13.96 o 
  -8   1   9       33.00       27.00      2.82 o 
  -7   1   9        0.04        0.05      1.50 o 
  -6   1   9       41.46       41.34      2.74 o 
  -5   1   9        0.66        1.89      1.21 o 
  -4   1   9       11.38       14.57      1.69 o 
  -3   1   9      408.25      466.25      5.97 o 
  -2   1   9      644.36      682.49      6.31 o 
  -1   1   9     1053.70     1056.23      7.43 o 
   0   1   9     3133.20     3029.45     19.29 o 
   1   1   9       18.17       24.48      0.86 o 
   2   1   9     1635.32     1535.50     19.67 o 
   3   1   9       82.17       88.24      3.69 o 
   4   1   9      384.61      399.87     11.58 o 
   5   1   9       10.90        8.79      2.99 o 
   6   1   9       16.01       22.96      4.13 o 
   7   1   9      100.94       94.77      7.25 o 
  -8   2   9        2.99        2.79      1.96 o 
  -7   2   9      274.77      282.45      6.50 o 
  -6   2   9      121.13      112.67      3.95 o 
  -5   2   9      357.03      361.57      6.55 o 
  -4   2   9      352.95      327.79      5.81 o 
  -3   2   9      984.77      984.32     12.12 o 
  -2   2   9      199.83      228.11      3.24 o 
  -1   2   9      534.27      601.63      5.02 o 
   0   2   9     1014.23     1071.55      7.46 o 
   1   2   9       12.19       23.21      1.00 o 
   2   2   9       99.72      117.72      2.89 o 
   3   2   9      163.77      177.06      4.39 o 
   4   2   9      322.68      309.62     10.00 o 
   5   2   9       69.82       71.49      5.40 o 
   6   2   9      284.04      288.50     16.06 o 
   7   2   9      202.86      199.02     14.18 o 
  -8   3   9        9.91       14.45      2.69 o 
  -7   3   9        5.42        3.67      2.26 o 
  -6   3   9       77.23       77.08      3.44 o 
  -5   3   9       51.94       45.28      2.69 o 
  -4   3   9       15.64       13.48      1.66 o 
  -3   3   9      659.25      674.75      8.65 o 
  -2   3   9      186.27      174.44      2.71 o 
  -1   3   9      143.13      200.44      2.81 o 
   0   3   9     1617.95     1635.33     11.23 o 
   1   3   9     3126.23     3253.87     23.02 o 
   2   3   9      522.62      534.68      6.12 o 
   3   3   9       20.23       20.07      1.65 o 
   4   3   9      633.83      637.69     15.31 o 
   5   3   9        5.94        3.89      3.82 o 
   6   3   9        5.51        9.50      4.72 o 
   7   3   9       16.23       19.06      6.34 o 
  -8   4   9        0.76       -0.87      1.89 o 
  -7   4   9       74.57       76.89      4.16 o 
  -6   4   9        3.59        3.20      1.49 o 
  -5   4   9     1083.64     1073.29     14.44 o 
  -4   4   9      760.41      745.35     10.73 o 
  -3   4   9       55.15       47.72      2.87 o 
  -2   4   9      254.41      271.03      4.23 o 
  -1   4   9       34.86       38.22      1.32 o 
   0   4   9      476.17      472.11      4.11 o 
   1   4   9        9.76        4.88      0.73 o 
   2   4   9      101.16       90.61      2.09 o 
   3   4   9      320.67      327.74      8.86 o 
   4   4   9        0.68       -1.75      3.09 o 
   5   4   9       12.62       11.79      4.72 o 
   6   4   9      349.40      377.10     19.12 o 
   7   4   9       76.61       85.15     10.48 o 
  -8   5   9       40.23       46.83      3.89 o 
  -7   5   9        3.03        3.80      1.85 o 
  -6   5   9       63.39       55.79      3.44 o 
  -5   5   9       85.80       85.73      3.80 o 
  -4   5   9        8.71        4.02      1.94 o 
  -3   5   9      132.36      140.03      4.61 o 
  -2   5   9      574.99      607.18      8.23 o 
  -1   5   9       78.46       89.30      2.06 o 
   0   5   9      459.83      461.30      4.09 o 
   1   5   9      391.76      375.64      4.08 o 
   2   5   9     1269.98     1205.57     11.58 o 
   3   5   9       38.23       31.45      5.83 o 
   4   5   9      577.43      557.09     21.86 o 
   5   5   9       20.45       13.64      4.97 o 
   6   5   9        9.86       18.80      6.02 o 
   7   5   9       20.87       26.67      7.43 o 
  -8   6   9        1.74        3.32      2.21 o 
  -7   6   9      150.18      166.73      5.69 o 
  -6   6   9        0.43       -1.38      1.38 o 
  -5   6   9      157.78      165.78      5.07 o 
  -4   6   9      304.34      285.90      7.01 o 
  -3   6   9      117.02      124.00      4.46 o 
  -2   6   9      181.72      194.54      4.52 o 
  -1   6   9      245.64      255.18      3.92 o 
   0   6   9        5.65        7.49      0.73 o 
   1   6   9      104.70      111.04      2.27 o 
   2   6   9      269.80      264.42      4.17 o 
   3   6   9      370.31      336.97     15.87 o 
   4   6   9       10.49        7.33      4.02 o 
   5   6   9       85.63      103.79     10.13 o 
   6   6   9      100.15       81.52      9.85 o 
  -7   7   9        3.95        6.71      2.49 o 
  -6   7   9       50.72       65.75      3.88 o 
  -5   7   9       45.14       47.07      4.25 o 
  -4   7   9       96.87       91.98      5.35 o 
  -3   7   9      286.47      275.14      6.66 o 
  -2   7   9      142.44      152.04      3.42 o 
  -1   7   9       29.93       26.35      1.43 o 
   0   7   9        8.93        8.53      0.88 o 
   1   7   9      163.95      170.92      2.92 o 
   2   7   9      845.89      834.82      9.63 o 
   3   7   9        0.03        0.13      3.38 o 
   4   7   9      455.92      434.81     19.57 o 
   5   7   9       54.20       63.83      8.57 o 
   6   7   9        0.00        1.12      3.63 o 
  -7   8   9      175.14      171.63      6.79 o 
  -6   8   9        0.83        1.98      1.69 o 
  -5   8   9       34.79       32.76      4.77 o 
  -4   8   9       43.31       33.62      3.03 o 
  -3   8   9       61.80       54.90      3.92 o 
  -2   8   9      612.05      617.10      7.71 o 
  -1   8   9      225.62      221.04      3.71 o 
   0   8   9      567.81      540.89      6.59 o 
   1   8   9       62.29       54.63      1.86 o 
   2   8   9       94.19       92.95      2.95 o 
   3   8   9      425.77      402.38     12.17 o 
   4   8   9        3.03        8.64      4.49 o 
   5   8   9       30.42       25.08      6.37 o 
   6   8   9      117.72      120.21     11.70 o 
  -7   9   9       22.71       24.49      3.49 o 
  -6   9   9       89.83      108.06      6.56 o 
  -5   9   9       72.00       73.03      4.38 o 
  -4   9   9        1.77        2.41      2.00 o 
  -3   9   9      268.89      267.62      9.24 o 
  -2   9   9        5.15        6.52      1.18 o 
  -1   9   9       32.68       31.58      1.84 o 
   0   9   9      863.87      811.97     10.43 o 
   1   9   9      126.90      130.41      3.33 o 
   2   9   9        4.51        9.44      1.31 o 
   3   9   9        0.50        0.62      2.61 o 
   4   9   9      593.78      538.67     23.07 o 
   5   9   9       37.03       15.39      5.83 o 
   6   9   9        3.78       -0.64      4.37 o 
  -6  10   9       31.68       33.24      6.44 o 
  -5  10   9       22.19       32.21      4.93 o 
  -4  10   9      156.82      146.72      7.90 o 
  -3  10   9       13.79       12.87      2.73 o 
  -2  10   9       28.93       31.60      1.73 o 
  -1  10   9        2.91        4.14      1.39 o 
   0  10   9       61.46       60.31      2.76 o 
   1  10   9        5.88        8.33      1.31 o 
   2  10   9      141.55      149.33      4.04 o 
   3  10   9      142.31      133.55     11.57 o 
   4  10   9       81.81       79.29      9.56 o 
   5  10   9        1.65       10.13      5.07 o 
  -6  11   9      157.07      147.54     12.43 o 
  -5  11   9       42.97       46.85      3.46 o 
  -4  11   9       79.34       87.64      6.76 o 
  -3  11   9      203.92      220.61      6.85 o 
  -2  11   9       75.88       82.27      3.52 o 
  -1  11   9       10.34        8.43      2.00 o 
   0  11   9       51.85       57.80      3.10 o 
   1  11   9       16.89       14.68      2.35 o 
   2  11   9       48.42       54.41      3.26 o 
   3  11   9       29.85       31.75      4.74 o 
   4  11   9      132.42      129.48     12.30 o 
   5  11   9       84.39       89.87     10.84 o 
  -5  12   9      111.88      125.70      5.34 o 
  -4  12   9        0.09        0.99      2.72 o 
  -3  12   9       30.81       29.36      2.63 o 
  -2  12   9      302.61      307.00      6.06 o 
  -1  12   9        0.87        1.05      1.07 o 
   0  12   9       48.76       47.18      2.58 o 
   1  12   9       29.87       31.48      2.24 o 
   2  12   9        7.85        7.76      1.67 o 
   3  12   9        9.41        9.89      2.40 o 
   4  12   9       23.33       30.75      7.36 o 
  -5  13   9        0.17        0.94      1.85 o 
  -4  13   9       13.98       17.72      3.61 o 
  -3  13   9       45.04       40.97     13.21 o 
  -2  13   9        7.68        4.27      1.63 o 
  -1  13   9      176.70      200.04      6.94 o 
   0  13   9      308.04      316.92     10.57 o 
   1  13   9        0.33        4.32      2.57 o 
   2  13   9       35.59       32.21      5.09 o 
   3  13   9       89.67       99.76      7.60 o 
  -4  14   9       64.67       65.86      8.73 o 
  -3  14   9       51.17       54.07      7.30 o 
  -2  14   9       48.69       55.68      6.12 o 
  -1  14   9       22.82       26.23      7.17 o 
   0  14   9        0.04        0.03      4.56 o 
   1  14   9       18.34       23.08      3.82 o 
   2  14   9       13.32       22.98      7.30 o 
   3  14   9       40.36       39.07      8.29 o 
  -3  15   9       72.73       94.78     11.57 o 
  -2  15   9       30.68       32.83      7.46 o 
  -1  15   9        5.83        5.35      5.32 o 
   0  15   9       93.22       93.85     11.19 o 
   1  15   9       17.51       11.66      6.31 o 
  -8   0  10       34.15       30.08      7.09 o 
  -6   0  10        0.01        1.64      2.14 o 
  -4   0  10     1836.22     1827.52     26.40 o 
  -2   0  10      344.26      284.29      4.78 o 
   0   0  10     1454.08     1362.21     13.03 o 
   2   0  10      307.75      339.15      7.81 o 
   4   0  10        7.77        5.39      3.92 o 
   6   0  10       62.20       68.90      8.45 o 
  -8   1  10        3.48        3.19      1.85 o 
  -7   1  10       46.39       58.81      3.45 o 
  -6   1  10       19.21       13.28      1.99 o 
  -5   1  10        9.43       11.50      2.29 o 
  -4   1  10       98.10      108.03      3.52 o 
  -3   1  10      410.93      381.19      6.07 o 
  -2   1  10       47.30       46.64      1.38 o 
  -1   1  10       86.86       97.84      1.92 o 
   0   1  10      115.00      135.97      2.06 o 
   1   1  10        0.08        0.77      0.58 o 
   2   1  10      563.01      535.82      7.32 o 
   3   1  10      460.31      432.34      8.98 o 
   4   1  10        1.50       -2.37      3.70 o 
   5   1  10      968.58      927.63     21.04 o 
   6   1  10       11.84       17.30      3.87 o 
   7   1  10        1.40        1.08      4.88 o 
  -8   2  10        4.33        1.61      2.02 o 
  -7   2  10       20.02       20.46      2.75 o 
  -6   2  10       85.70       85.48      3.68 o 
  -5   2  10      401.19      382.76      6.90 o 
  -4   2  10      588.38      573.62      8.30 o 
  -3   2  10        2.26        5.55      1.08 o 
  -2   2  10      287.03      288.61      3.44 o 
  -1   2  10       22.62       28.59      1.03 o 
   0   2  10     2629.85     2574.21     16.05 o 
   1   2  10      118.43      109.26      2.00 o 
   2   2  10       71.76       69.27      2.75 o 
   3   2  10      163.15      156.29      4.93 o 
   4   2  10      309.26      292.75     10.69 o 
   5   2  10      252.78      232.85      9.38 o 
   6   2  10       21.99       29.57      6.79 o 
   7   2  10       22.00       12.11      5.64 o 
  -8   3  10        1.22        1.70      2.17 o 
  -7   3  10       70.89       66.02      3.99 o 
  -6   3  10      301.92      290.49      6.39 o 
  -5   3  10        3.91        4.82      1.59 o 
  -4   3  10        0.11        0.03      1.15 o 
  -3   3  10      208.66      200.23      4.36 o 
  -2   3  10       90.06       91.91      2.01 o 
  -1   3  10        0.10        1.70      0.68 o 
   0   3  10        2.96        3.90      0.65 o 
   1   3  10        0.04        3.15      1.16 o 
   2   3  10       78.26       86.14      2.65 o 
   3   3  10      149.30      163.32      5.05 o 
   4   3  10      119.67      127.97      6.80 o 
   5   3  10      868.00      854.45     29.48 o 
   6   3  10       65.01       64.09      8.67 o 
   7   3  10       52.83       55.16      9.43 o 
  -8   4  10       37.60       46.91      4.51 o 
  -7   4  10       51.78       48.33      4.17 o 
  -6   4  10      180.01      176.95      5.52 o 
  -5   4  10      307.43      299.44      6.74 o 
  -4   4  10      432.96      423.73      7.70 o 
  -3   4  10        2.79        0.51      1.09 o 
  -2   4  10      846.27      817.02     11.05 o 
  -1   4  10       12.98       16.58      1.60 o 
   0   4  10      366.12      371.61      3.78 o 
   1   4  10      245.73      256.61      3.81 o 
   2   4  10      916.88      911.69      9.43 o 
   3   4  10       21.88       20.28      2.04 o 
   4   4  10       58.85       50.80      7.49 o 
   5   4  10        1.21        1.59      3.89 o 
   6   4  10       29.78       26.23      6.76 o 
  -8   5  10        1.41       -1.14      2.00 o 
  -7   5  10       10.41       11.63      2.40 o 
  -6   5  10      153.24      145.23      5.06 o 
  -5   5  10       38.29       38.27      2.88 o 
  -4   5  10       90.07       79.96      3.96 o 
  -3   5  10     1242.42     1234.78     16.95 o 
  -2   5  10        9.63        9.55      1.29 o 
  -1   5  10       17.59       12.33      1.09 o 
   0   5  10      316.94      322.25      3.51 o 
   1   5  10        5.62        3.40      0.78 o 
   2   5  10      355.00      365.30      5.77 o 
   3   5  10       30.84       33.47      2.49 o 
   4   5  10       56.81       62.05      7.94 o 
   5   5  10      265.17      254.28     15.23 o 
   6   5  10       42.19       51.24      8.54 o 
  -7   6  10       46.07       43.62      3.60 o 
  -6   6  10       95.11       96.17      4.43 o 
  -5   6  10      281.79      270.52      9.76 o 
  -4   6  10      123.78      120.54      4.72 o 
  -3   6  10        8.13        6.10      1.82 o 
  -2   6  10     1317.79     1221.40     12.74 o 
  -1   6  10      294.36      307.75      4.14 o 
   0   6  10     1180.31     1110.29      9.64 o 
   1   6  10        0.73        2.50      0.82 o 
   2   6  10      200.36      198.92      3.59 o 
   3   6  10       98.36      103.35      9.40 o 
   4   6  10       68.01       58.00      8.00 o 
   5   6  10        4.84        4.08      4.59 o 
   6   6  10        0.50       12.91      5.55 o 
  -7   7  10        0.15        1.32      1.95 o 
  -6   7  10        2.68        1.38      1.70 o 
  -5   7  10       61.59       61.06      4.02 o 
  -4   7  10      491.70      493.50      9.82 o 
  -3   7  10     1149.01     1109.30     16.00 o 
  -2   7  10      600.93      596.23      8.44 o 
  -1   7  10       52.73       47.69      1.81 o 
   0   7  10      115.98      107.09      2.53 o 
   1   7  10      381.80      372.63      4.84 o 
   2   7  10      136.59      110.73      2.89 o 
   3   7  10       34.41       19.50      5.80 o 
   4   7  10      553.93      544.44     22.91 o 
   5   7  10      114.59      107.17     10.96 o 
   6   7  10        0.41       -0.48      4.84 o 
  -7   8  10       27.72       32.24      3.84 o 
  -6   8  10        4.73        4.05      2.02 o 
  -5   8  10      135.30      153.40      6.18 o 
  -4   8  10       13.52       18.98      2.69 o 
  -3   8  10      194.43      198.87      8.09 o 
  -2   8  10     2654.83     2626.41     26.54 o 
  -1   8  10       49.10       38.46      1.72 o 
   0   8  10       94.28       83.24      4.35 o 
   1   8  10      145.81      157.85      3.07 o 
   2   8  10      424.19      385.02      5.83 o 
   3   8  10       35.82       38.66      7.14 o 
   4   8  10        4.54        5.16      4.21 o 
   5   8  10       46.33       47.01      8.19 o 
   6   8  10        4.19        6.79      5.07 o 
  -7   9  10        7.29       11.83      3.96 o 
  -6   9  10      153.89      165.94      6.38 o 
  -5   9  10       27.00       24.50      3.54 o 
  -4   9  10        0.22        0.61      1.93 o 
  -3   9  10      184.20      189.41      6.94 o 
  -2   9  10       25.53       28.01      1.66 o 
  -1   9  10       16.58       17.66      1.63 o 
   0   9  10      107.28      114.72      3.43 o 
   1   9  10       95.08       83.45      2.69 o 
   2   9  10        1.66        4.81      1.23 o 
   3   9  10      177.88      157.75     12.24 o 
   4   9  10      139.39      121.29     11.54 o 
   5   9  10        3.88       10.61      5.26 o 
  -6  10  10       15.89       18.44      4.83 o 
  -5  10  10       41.75       40.36      5.40 o 
  -4  10  10      194.38      188.55      7.42 o 
  -3  10  10       16.34       22.97      2.54 o 
  -2  10  10      488.82      476.27      6.34 o 
  -1  10  10        0.32       -0.92      0.92 o 
   0  10  10        0.03        2.13      1.25 o 
   1  10  10       13.43       14.96      1.56 o 
   2  10  10      463.71      446.40      6.72 o 
   3  10  10      145.60      164.76     12.78 o 
   4  10  10        5.95        8.45      5.16 o 
   5  10  10       79.89       84.58     10.68 o 
  -6  11  10       56.50       62.57     18.16 o 
  -5  11  10       17.13       14.49      3.92 o 
  -4  11  10       20.36       18.88      4.01 o 
  -3  11  10        1.35        3.91      1.68 o 
  -2  11  10       32.36       31.34      2.07 o 
  -1  11  10        0.44        0.37      1.00 o 
   0  11  10        2.16        3.01      1.35 o 
   1  11  10        0.08       -1.17      1.17 o 
   2  11  10      181.55      189.85      4.79 o 
   3  11  10        5.42        4.91      3.76 o 
   4  11  10        0.72        3.19      4.53 o 
  -5  12  10       23.48       30.76      4.84 o 
  -4  12  10      125.94      130.37      8.39 o 
  -3  12  10        0.95        1.61      1.66 o 
  -2  12  10        4.11        2.16      1.34 o 
  -1  12  10       10.04       10.62      1.96 o 
   0  12  10      248.05      252.04      7.79 o 
   1  12  10      105.77      119.35      9.61 o 
   2  12  10        4.26        4.22      1.68 o 
   3  12  10       49.63       48.49      5.83 o 
   4  12  10       16.84       18.61      6.25 o 
  -4  13  10       42.40       44.50      5.90 o 
  -3  13  10        7.24        2.72      3.20 o 
  -2  13  10        0.83        0.36      2.55 o 
  -1  13  10        2.17        2.20      4.84 o 
   0  13  10       13.63       18.80      3.43 o 
   1  13  10       72.61       91.01      7.12 o 
   2  13  10      103.75      128.11     17.86 o 
   3  13  10        0.00        5.05      3.79 o 
  -3  14  10        0.67       -2.25      2.84 o 
  -2  14  10       24.53       35.17      5.34 o 
  -1  14  10        0.02       -2.90      4.43 o 
   0  14  10       39.12       45.19      8.54 o 
   1  14  10      167.49      170.62     13.70 o 
   2  14  10        2.02       -1.88      4.59 o 
  -2  15  10       12.44       13.98      5.99 o 
  -1  15  10        3.64        3.89      5.67 o 
   0  15  10        7.46       -0.70      4.84 o 
  -7   0  11       65.63       72.59      5.33 o 
  -5   0  11      367.58      377.48      9.87 o 
  -3   0  11       82.67       71.65      3.94 o 
  -1   0  11      128.51      129.59      2.83 o 
   1   0  11     2749.45     2702.83     29.98 o 
   3   0  11      382.93      394.97     16.76 o 
   5   0  11      141.57      113.64      9.91 o 
  -8   1  11       24.82       25.45      2.86 o 
  -7   1  11       42.91       43.98      3.17 o 
  -6   1  11      420.93      419.62      7.81 o 
  -5   1  11      125.34      115.29      3.89 o 
  -4   1  11      650.18      632.43      8.97 o 
  -3   1  11       22.69       21.72      1.82 o 
  -2   1  11       59.48       54.41      1.56 o 
  -1   1  11       78.20       81.37      1.60 o 
   0   1  11      303.18      294.79      3.21 o 
   1   1  11       47.03       53.18      1.56 o 
   2   1  11      644.08      608.13      8.24 o 
   3   1  11      243.29      240.86      9.00 o 
   4   1  11       33.27       31.11      4.17 o 
   5   1  11      125.64      121.44      7.33 o 
   6   1  11       90.28      105.76      7.29 o 
  -8   2  11       11.12       12.00      2.64 o 
  -7   2  11        3.12        3.30      1.80 o 
  -6   2  11       44.07       36.03      2.77 o 
  -5   2  11      393.56      403.18      7.27 o 
  -4   2  11       41.02       31.79      2.26 o 
  -3   2  11      374.94      373.12      5.45 o 
  -2   2  11        4.80        3.51      0.88 o 
  -1   2  11      622.60      619.48      5.69 o 
   0   2  11      298.85      292.74      3.51 o 
   1   2  11      392.11      355.74      4.60 o 
   2   2  11     1191.78     1192.11     13.30 o 
   3   2  11     1385.84     1356.83     20.71 o 
   4   2  11       50.15       55.75      5.17 o 
   5   2  11        0.33        5.96      4.43 o 
   6   2  11       14.29       19.63      6.25 o 
  -8   3  11       50.62       47.25      4.01 o 
  -7   3  11       83.30       76.05      4.24 o 
  -6   3  11      313.49      331.76      6.96 o 
  -5   3  11      132.30      132.86      4.12 o 
  -4   3  11      729.43      715.31      9.82 o 
  -3   3  11     1185.58     1249.17     12.43 o 
  -2   3  11      110.76      104.27      3.41 o 
  -1   3  11      546.09      591.96      6.34 o 
   0   3  11       75.15       83.41      1.87 o 
   1   3  11        1.04        3.37      0.90 o 
   2   3  11      323.67      332.91      5.73 o 
   3   3  11      132.57      141.51      4.83 o 
   4   3  11        3.34       -0.70      3.98 o 
   5   3  11        2.42        6.66      4.62 o 
   6   3  11        5.76       10.64      5.70 o 
  -8   4  11       46.98       45.00      3.90 o 
  -7   4  11       47.99       54.38      3.82 o 
  -6   4  11      147.69      158.23      5.38 o 
  -5   4  11       12.62        7.79      1.73 o 
  -4   4  11       22.91       28.88      2.48 o 
  -3   4  11      304.50      284.09      5.54 o 
  -2   4  11        0.21        0.69      0.91 o 
  -1   4  11      283.29      269.17      3.92 o 
   0   4  11      700.30      733.14      6.57 o 
   1   4  11      103.07      108.09      2.21 o 
   2   4  11     1103.25     1042.98     14.36 o 
   3   4  11      754.33      744.74     13.41 o 
   4   4  11       71.49       47.36      7.39 o 
   5   4  11      231.38      232.38     14.69 o 
   6   4  11        0.11       11.82      5.77 o 
  -7   5  11       95.78       99.40      4.82 o 
  -6   5  11      239.32      248.40      6.66 o 
  -5   5  11       81.09       83.27      3.94 o 
  -4   5  11       84.70       75.02      3.48 o 
  -3   5  11       75.10       84.79      3.17 o 
  -2   5  11      418.77      419.47      8.10 o 
  -1   5  11        0.32        2.02      0.87 o 
   0   5  11      138.91      138.73      2.40 o 
   1   5  11      370.99      372.82      4.88 o 
   2   5  11      498.83      460.24      6.79 o 
   3   5  11       29.39       29.91      2.62 o 
   4   5  11      259.11      245.45     14.66 o 
   5   5  11        1.76        3.79      4.78 o 
   6   5  11       34.02       37.67      8.25 o 
  -7   6  11       24.41       29.20      3.96 o 
  -6   6  11        0.38        1.08      1.80 o 
  -5   6  11      152.89      156.61      5.06 o 
  -4   6  11       27.40       28.04      2.91 o 
  -3   6  11      128.66      127.96      3.85 o 
  -2   6  11      345.51      332.41      6.40 o 
  -1   6  11      178.58      184.20      4.85 o 
   0   6  11       64.61       66.17      1.89 o 
   1   6  11       36.26       31.72      1.53 o 
   2   6  11      144.27      151.09      3.63 o 
   3   6  11      979.02      965.00     22.90 o 
   4   6  11       37.13       49.75      8.09 o 
   5   6  11       73.41       79.83      9.91 o 
   6   6  11        4.64        6.69      5.74 o 
  -7   7  11       10.44        8.32      2.43 o 
  -6   7  11       58.68       60.95      3.95 o 
  -5   7  11       54.94       61.44      5.79 o 
  -4   7  11      600.10      593.80     11.21 o 
  -3   7  11       71.63       71.20      3.79 o 
  -2   7  11      563.21      549.74      8.14 o 
  -1   7  11       49.45       51.60      2.02 o 
   0   7  11        1.31        2.26      0.97 o 
   1   7  11      230.97      242.90      3.86 o 
   2   7  11        5.98       12.41      1.49 o 
   3   7  11        2.08        1.47      4.08 o 
   4   7  11       13.97       14.25      5.55 o 
   5   7  11       67.44       69.57      9.72 o 
   6   7  11        0.09       -0.22      4.88 o 
  -7   8  11       34.54       40.75      4.15 o 
  -6   8  11        3.56        2.60      2.02 o 
  -5   8  11       42.70       54.94      4.05 o 
  -4   8  11      272.78      266.82      8.51 o 
  -3   8  11        0.05        5.30      2.77 o 
  -2   8  11       53.47       55.77      3.34 o 
  -1   8  11       19.71       18.66      1.68 o 
   0   8  11       17.93       25.16      1.77 o 
   1   8  11      259.39      241.32      4.77 o 
   2   8  11      314.76      283.31      5.39 o 
   3   8  11      895.48      839.44     30.02 o 
   4   8  11       59.67       74.22      9.50 o 
   5   8  11       93.83       95.80     10.77 o 
  -6   9  11       42.39       57.95      5.16 o 
  -5   9  11       30.90       38.59      4.29 o 
  -4   9  11      330.79      330.68     14.09 o 
  -3   9  11       11.76        8.12      1.95 o 
  -2   9  11        3.63        2.80      1.23 o 
  -1   9  11       94.71      108.44      3.41 o 
   0   9  11      607.06      551.12      8.31 o 
   1   9  11       20.87       18.85      1.66 o 
   2   9  11       96.84       98.42      3.05 o 
   3   9  11       42.43       53.01      5.00 o 
   4   9  11       82.18       83.88     10.45 o 
   5   9  11       18.07       20.84      6.18 o 
  -6  10  11        3.67        7.70      3.54 o 
  -5  10  11       13.50       16.20      3.94 o 
  -4  10  11       25.98       28.60      3.79 o 
  -3  10  11       48.48       51.97      3.40 o 
  -2  10  11        1.21        0.92      1.23 o 
  -1  10  11      111.18      106.75      3.52 o 
   0  10  11       42.24       49.19      2.59 o 
   1  10  11      145.12      139.85      4.28 o 
   2  10  11       32.26       37.47      3.73 o 
   3  10  11      180.26      189.04     10.40 o 
   4  10  11        2.81        6.47      5.35 o 
  -5  11  11        9.25        7.99      3.61 o 
  -4  11  11       26.01       23.35      4.57 o 
  -3  11  11       98.30      116.31      6.27 o 
  -2  11  11        7.73        7.73      1.78 o 
  -1  11  11      164.73      181.08      4.93 o 
   0  11  11       96.02       87.09      3.53 o 
   1  11  11        2.94        4.01      1.35 o 
   2  11  11        3.39        1.53      1.49 o 
   3  11  11        0.12        4.23      2.94 o 
   4  11  11       10.39       24.57      7.20 o 
  -5  12  11        0.14        1.44      3.26 o 
  -4  12  11       32.16       38.40      5.47 o 
  -3  12  11       57.38       57.46      8.17 o 
  -2  12  11       20.13       23.38      5.64 o 
  -1  12  11        0.71        0.12      2.01 o 
   0  12  11       70.19       75.44      4.68 o 
   1  12  11      242.49      216.58     10.06 o 
   2  12  11        2.66        3.18      2.63 o 
   3  12  11       25.15       39.71      8.54 o 
  -4  13  11       52.78       53.39      6.32 o 
  -3  13  11       83.75       70.10      6.61 o 
  -2  13  11        0.53        2.17      4.62 o 
  -1  13  11      100.36      121.55     11.89 o 
   0  13  11       25.57       28.81      7.04 o 
   1  13  11       11.29       14.30      4.23 o 
   2  13  11        1.52        1.42      3.72 o 
  -3  14  11        1.17       -0.89      2.80 o 
  -2  14  11        6.57       -2.93      4.37 o 
  -1  14  11      102.98      112.94     12.01 o 
   0  14  11      112.22      134.93     12.43 o 
   1  14  11       21.13       14.63      6.60 o 
  -8   0  12      146.26      145.86      7.61 o 
  -6   0  12        0.55        0.69      2.22 o 
  -4   0  12       12.73       10.88      3.98 o 
  -2   0  12       85.65       73.85      3.10 o 
   0   0  12     1657.99     1634.65     17.36 o 
   2   0  12      100.83      100.58      5.50 o 
   4   0  12       48.28       36.65      6.60 o 
   6   0  12        1.27        7.23      5.07 o 
  -8   1  12        0.34        0.50      1.95 o 
  -7   1  12       16.38       11.16      2.12 o 
  -6   1  12       17.60       19.96      2.40 o 
  -5   1  12       15.83       17.67      2.16 o 
  -4   1  12       14.30       15.08      1.87 o 
  -3   1  12      509.89      474.79      5.89 o 
  -2   1  12        0.91        1.05      0.78 o 
  -1   1  12      382.96      360.85      3.89 o 
   0   1  12       61.53       54.61      1.72 o 
   1   1  12     1800.31     1760.30     14.83 o 
   2   1  12        0.15        2.35      1.61 o 
   3   1  12      575.14      543.69      9.56 o 
   4   1  12       65.25       63.81      5.62 o 
   5   1  12       37.70       34.78      6.23 o 
   6   1  12        1.70        5.83      4.94 o 
  -8   2  12       58.72       63.39      4.01 o 
  -7   2  12       36.63       26.81      2.79 o 
  -6   2  12       33.64       27.97      2.62 o 
  -5   2  12        0.01       -1.21      1.21 o 
  -4   2  12        0.80        1.76      1.25 o 
  -3   2  12       68.20       71.82      2.54 o 
  -2   2  12      122.21      137.45      2.70 o 
  -1   2  12      213.33      232.45      3.00 o 
   0   2  12      834.79      845.77      7.36 o 
   1   2  12      160.80      153.69      4.07 o 
   2   2  12       12.42       13.55      2.12 o 
   3   2  12       91.68       94.44      3.82 o 
   4   2  12       11.08        6.94      5.59 o 
   5   2  12        2.03        3.86      4.46 o 
   6   2  12      111.28      120.40     11.70 o 
  -8   3  12        1.30        0.32      4.02 o 
  -7   3  12        5.50        4.24      2.02 o 
  -6   3  12      197.21      184.69      5.33 o 
  -5   3  12       87.12       85.63      3.59 o 
  -4   3  12       48.33       41.95      2.59 o 
  -3   3  12      142.36      129.57      3.25 o 
  -2   3  12      153.54      158.55      3.37 o 
  -1   3  12      113.56      108.98      2.52 o 
   0   3  12      437.74      411.91      4.56 o 
   1   3  12     2680.92     2672.34     21.47 o 
   2   3  12       10.67       14.63      3.59 o 
   3   3  12       13.39       14.77      3.04 o 
   4   3  12       25.73       19.25      5.86 o 
   5   3  12        4.22        7.84      4.75 o 
   6   3  12        0.60        4.08      4.72 o 
  -7   4  12        6.15        1.52      1.88 o 
  -6   4  12       81.43       81.04      4.18 o 
  -5   4  12       20.61       25.12      2.56 o 
  -4   4  12        0.49        0.87      1.33 o 
  -3   4  12       14.47       19.39      2.06 o 
  -2   4  12        6.83        3.08      1.05 o 
  -1   4  12       36.84       40.25      2.12 o 
   0   4  12      340.30      338.97      4.05 o 
   1   4  12      142.41      126.63      2.82 o 
   2   4  12       27.81       29.43      2.23 o 
   3   4  12      117.70      106.52      5.99 o 
   4   4  12      116.94      110.10     10.61 o 
   5   4  12      141.85      117.08     11.38 o 
   6   4  12       22.89       35.60      8.22 o 
  -7   5  12       28.39       26.03      3.06 o 
  -6   5  12      102.00      100.67      4.69 o 
  -5   5  12       34.99       31.45      2.90 o 
  -4   5  12      155.54      167.78      5.61 o 
  -3   5  12      295.18      306.23      5.38 o 
  -2   5  12      144.51      136.85      3.20 o 
  -1   5  12     1601.96     1581.26     16.00 o 
   0   5  12       30.89       24.30      1.46 o 
   1   5  12      208.25      212.73      3.76 o 
   2   5  12        0.10       -1.13      1.65 o 
   3   5  12      231.35      244.83      5.81 o 
   4   5  12        0.76       -0.38      3.86 o 
   5   5  12       37.55       40.54      7.94 o 
   6   5  12       56.49       51.69      9.43 o 
  -7   6  12       29.12       25.95      3.15 o 
  -6   6  12      130.45      125.71      5.15 o 
  -5   6  12        4.24        1.44      1.62 o 
  -4   6  12       65.22       64.62      4.16 o 
  -3   6  12       18.68       16.78      1.73 o 
  -2   6  12      197.50      188.03      4.03 o 
  -1   6  12      149.67      146.24      3.47 o 
   0   6  12       30.11       29.14      1.94 o 
   1   6  12        0.03       -0.44      0.85 o 
   2   6  12        0.16       -1.12      1.12 o 
   3   6  12        0.93       -0.12      1.37 o 
   4   6  12       10.73       16.89      6.09 o 
   5   6  12       19.87       23.07      7.17 o 
  -7   7  12       81.27       88.03      4.87 o 
  -6   7  12      159.95      158.46      5.66 o 
  -5   7  12      106.61      112.80      4.67 o 
  -4   7  12        0.21       -0.30      1.73 o 
  -3   7  12       30.28       27.91      2.17 o 
  -2   7  12        0.09        1.51      2.04 o 
  -1   7  12      845.40      757.18     12.63 o 
   0   7  12       67.23       56.38      2.32 o 
   1   7  12      413.95      429.04      5.81 o 
   2   7  12      160.14      148.41      4.90 o 
   3   7  12      264.36      295.18      9.81 o 
   4   7  12        9.15       16.92      5.77 o 
   5   7  12       27.91       16.44      6.69 o 
  -6   8  12      193.33      193.89      8.57 o 
  -5   8  12       15.92       15.91      3.22 o 
  -4   8  12       91.52       97.62      5.57 o 
  -3   8  12      318.74      342.01      7.71 o 
  -2   8  12       54.01       55.40      2.72 o 
  -1   8  12      117.12      106.97      3.97 o 
   0   8  12       91.21       71.23      2.86 o 
   1   8  12        3.42        0.05      1.03 o 
   2   8  12       63.59       58.79      3.13 o 
   3   8  12       90.03       85.97      3.77 o 
   4   8  12        0.19        2.58      4.78 o 
   5   8  12       39.73       25.56      7.07 o 
  -6   9  12        0.90        0.75      2.08 o 
  -5   9  12       20.56       18.83      3.55 o 
  -4   9  12        0.04        2.33      2.26 o 
  -3   9  12      208.96      222.88      7.22 o 
  -2   9  12       39.71       41.64      2.74 o 
  -1   9  12      505.01      507.70      8.06 o 
   0   9  12       22.14       11.44      1.79 o 
   1   9  12      130.65      132.28      3.53 o 
   2   9  12       90.36       89.68      4.04 o 
   3   9  12      238.99      242.09      7.53 o 
   4   9  12      155.30      165.40     13.48 o 
  -6  10  12       33.45       39.71      3.02 o 
  -5  10  12       19.99       25.54      4.82 o 
  -4  10  12        8.21        4.38      2.51 o 
  -3  10  12       93.89      107.10      4.60 o 
  -2  10  12      176.73      155.99      4.51 o 
  -1  10  12       37.55       42.63      2.99 o 
   0  10  12       96.20       85.75      3.26 o 
   1  10  12       12.87        9.49      1.81 o 
   2  10  12        1.05        0.77      2.42 o 
   3  10  12      108.84      108.07      6.76 o 
   4  10  12        1.15        2.23      4.62 o 
  -5  11  12       48.93       47.26      6.93 o 
  -4  11  12       21.49       24.09      4.54 o 
  -3  11  12        6.35        3.70      1.81 o 
  -2  11  12        3.35        5.15      1.77 o 
  -1  11  12       91.49       73.94      4.61 o 
   0  11  12       38.61       42.23      3.73 o 
   1  11  12      290.96      276.56     11.13 o 
   2  11  12      101.72      132.42     10.95 o 
   3  11  12       11.23       12.46      3.63 o 
  -4  12  12        2.68        4.02      3.17 o 
  -3  12  12       90.95       90.76      7.24 o 
  -2  12  12        1.23       -0.86      4.21 o 
  -1  12  12        1.87        6.82      3.65 o 
   0  12  12       18.95       14.21      3.83 o 
   1  12  12        7.72        7.22      3.90 o 
   2  12  12       31.66       55.71      9.53 o 
   3  12  12       49.50       59.37      9.75 o 
  -3  13  12       73.15       80.13      7.19 o 
  -2  13  12       98.56      135.66     12.75 o 
  -1  13  12       27.93       19.25      6.60 o 
   0  13  12       21.17       19.13      4.80 o 
   1  13  12       33.48       39.18      7.47 o 
   2  13  12       96.35      106.10      8.97 o 
  -2  14  12        0.00        1.37      5.32 o 
  -1  14  12       13.46       13.77      6.66 o 
   0  14  12        0.21        1.88      5.26 o 
  -7   0  13       47.28       49.49      4.88 o 
  -5   0  13      485.31      440.41     11.20 o 
  -3   0  13      545.93      528.67      9.18 o 
  -1   0  13      115.93      108.43      5.89 o 
   1   0  13      183.38      166.38      5.79 o 
   3   0  13      133.61      137.13      6.61 o 
   5   0  13      390.73      395.39     19.34 o 
  -7   1  13        9.78        6.53      1.91 o 
  -6   1  13      219.77      221.93      6.67 o 
  -5   1  13        4.82        2.09      1.50 o 
  -4   1  13      176.27      179.10      4.63 o 
  -3   1  13       37.54       36.80      1.83 o 
  -2   1  13       46.40       49.09      2.45 o 
  -1   1  13       22.72       25.94      1.40 o 
   0   1  13      261.06      258.69      3.47 o 
   1   1  13      870.76      872.67      9.61 o 
   2   1  13      206.98      204.39     13.31 o 
   3   1  13      273.92      288.42      6.76 o 
   4   1  13       98.52       97.50      6.51 o 
   5   1  13        1.92        8.99      3.97 o 
   6   1  13      209.58      215.68     15.52 o 
  -7   2  13       97.75       89.87      4.34 o 
  -6   2  13       49.31       44.57      3.18 o 
  -5   2  13      275.47      267.37      6.08 o 
  -4   2  13       18.66       23.06      2.16 o 
  -3   2  13      227.86      228.67      4.04 o 
  -2   2  13      301.27      288.00      4.39 o 
  -1   2  13      391.19      394.86      5.17 o 
   0   2  13      336.67      347.49      4.43 o 
   1   2  13     1314.93     1245.18     12.59 o 
   2   2  13        0.15       -1.43      1.43 o 
   3   2  13        0.90        0.07      1.60 o 
   4   2  13       11.47        7.46      2.81 o 
   5   2  13       45.38       32.57      7.36 o 
   6   2  13        1.49       -2.71      5.26 o 
  -7   3  13       14.84       10.74      2.59 o 
  -6   3  13       31.09       26.38      2.64 o 
  -5   3  13       41.25       37.93      2.80 o 
  -4   3  13      184.09      179.50      4.73 o 
  -3   3  13        3.44        3.20      1.11 o 
  -2   3  13      209.21      204.40      3.46 o 
  -1   3  13      718.53      729.16      9.01 o 
   0   3  13      212.59      230.72      3.51 o 
   1   3  13      714.79      744.31      9.24 o 
   2   3  13       64.20       56.33      4.31 o 
   3   3  13        4.86        6.55      2.27 o 
   4   3  13      219.33      238.30      9.05 o 
   5   3  13       48.31       33.40      7.58 o 
   6   3  13      107.65      101.31     11.70 o 
  -7   4  13       52.30       56.67      4.10 o 
  -6   4  13       55.61       54.02      3.70 o 
  -5   4  13      413.88      410.38      8.47 o 
  -4   4  13        2.79        2.49      1.46 o 
  -3   4  13       87.43       82.11      2.74 o 
  -2   4  13      377.06      342.33      5.24 o 
  -1   4  13     1069.48     1061.84     11.87 o 
   0   4  13      912.30      915.35      8.06 o 
   1   4  13       12.53       15.42      1.71 o 
   2   4  13        0.15       -0.26      1.60 o 
   3   4  13       65.62       60.96      4.67 o 
   4   4  13       32.98       40.76      7.97 o 
   5   4  13       24.91       32.06      7.62 o 
  -7   5  13       21.80       22.74      4.12 o 
  -6   5  13       22.61       19.70      2.69 o 
  -5   5  13       59.90       61.32      3.76 o 
  -4   5  13       90.15       97.71      4.14 o 
  -3   5  13       20.81       23.88      1.94 o 
  -2   5  13      184.53      175.05      3.75 o 
  -1   5  13      173.15      173.51      4.53 o 
   0   5  13      242.61      228.90      4.02 o 
   1   5  13        0.03        1.83      1.28 o 
   2   5  13      279.21      271.46      7.24 o 
   3   5  13       13.25       12.91      1.95 o 
   4   5  13      174.86      179.16     13.58 o 
   5   5  13        7.77        6.66      5.64 o 
  -7   6  13      101.78      100.10      5.13 o 
  -6   6  13       14.78       13.76      2.54 o 
  -5   6  13      128.49      130.56      4.97 o 
  -4   6  13        0.53       -1.65      1.65 o 
  -3   6  13      773.27      760.24      9.80 o 
  -2   6  13      107.71      106.43      3.76 o 
  -1   6  13      656.65      644.85      8.99 o 
   0   6  13      199.35      204.32      4.68 o 
   1   6  13        0.08        1.07      1.08 o 
   2   6  13       45.33       44.19      3.49 o 
   3   6  13       65.46       62.34      3.26 o 
   4   6  13        3.31        9.75      5.58 o 
   5   6  13       38.55       45.99      8.83 o 
  -6   7  13        2.71        1.60      1.98 o 
  -5   7  13       58.38       58.79      3.76 o 
  -4   7  13       32.86       27.58      3.16 o 
  -3   7  13        1.42        1.19      1.38 o 
  -2   7  13       25.55       25.52      2.09 o 
  -1   7  13       70.68       89.74      3.13 o 
   0   7  13       32.61       22.31      1.96 o 
   1   7  13       56.03       61.48      2.66 o 
   2   7  13       93.65      103.34      3.96 o 
   3   7  13       18.16       15.56      2.10 o 
   4   7  13      124.31      113.67     11.70 o 
   5   7  13       21.78       28.33      8.06 o 
  -6   8  13      116.39      108.87      5.15 o 
  -5   8  13       39.83       39.05      5.50 o 
  -4   8  13       52.42       50.99      4.50 o 
  -3   8  13      596.16      615.77     14.95 o 
  -2   8  13        1.56        4.24      1.75 o 
  -1   8  13      393.71      383.48      8.25 o 
   0   8  13      306.76      287.51      7.97 o 
   1   8  13       20.13       20.91      2.16 o 
   2   8  13      137.15      142.06      4.68 o 
   3   8  13        0.67        1.38      1.57 o 
   4   8  13       10.77        8.92      4.75 o 
  -6   9  13       57.70       60.88      5.21 o 
  -5   9  13        6.79        6.69      2.75 o 
  -4   9  13      237.66      231.33     14.72 o 
  -3   9  13        2.20        4.37      1.63 o 
  -2   9  13      211.11      195.16      6.23 o 
  -1   9  13       49.38       44.05      2.97 o 
   0   9  13        0.00        0.33      1.17 o 
   1   9  13       22.04       22.35      2.28 o 
   2   9  13      282.38      278.14      6.66 o 
   3   9  13       17.22       23.69      3.31 o 
   4   9  13      147.01      154.78     13.51 o 
  -5  10  13       29.35       24.36      4.01 o 
  -4  10  13       17.78       13.45      3.06 o 
  -3  10  13      219.20      209.62      5.43 o 
  -2  10  13      328.63      329.65      7.53 o 
  -1  10  13      168.16      168.45      6.40 o 
   0  10  13        0.17        2.64      2.09 o 
   1  10  13       64.14       59.87      4.43 o 
   2  10  13       91.76       92.30     10.44 o 
   3  10  13        8.99        8.08      5.48 o 
  -5  11  13        0.19        0.24      2.95 o 
  -4  11  13       15.45       12.22      3.81 o 
  -3  11  13       12.99       13.41      3.12 o 
  -2  11  13        0.49        0.07      4.48 o 
  -1  11  13      114.48      123.14      5.79 o 
   0  11  13        0.02       -1.19      2.10 o 
   1  11  13       52.17       42.01      5.54 o 
   2  11  13      122.84      109.21     12.05 o 
   3  11  13       13.83       22.24      7.20 o 
  -4  12  13        0.18        1.81      3.05 o 
  -3  12  13       50.80       58.76      9.85 o 
  -2  12  13      113.21      107.23      7.86 o 
  -1  12  13       28.32       30.04      5.11 o 
   0  12  13       54.41       66.72      6.60 o 
   1  12  13        5.16       -0.07      3.70 o 
   2  12  13        3.87        4.14      5.26 o 
  -3  13  13       36.19       37.38      8.83 o 
  -2  13  13        2.45        1.37      5.07 o 
  -1  13  13       20.52       11.82      6.02 o 
   0  13  13        0.01       -2.42      3.68 o 
   1  13  13       22.63       24.61      5.36 o 
  -6   0  14      176.05      171.81      7.60 o 
  -4   0  14        1.32        2.33      1.55 o 
  -2   0  14      387.51      356.63      8.73 o 
   0   0  14      692.37      714.09      9.54 o 
   2   0  14      264.79      271.35     19.92 o 
   4   0  14       62.15       64.73      5.34 o 
  -7   1  14       97.94      100.36      4.61 o 
  -6   1  14        1.27        2.11      1.64 o 
  -5   1  14       23.12       22.70      2.45 o 
  -4   1  14        0.29       -0.04      1.11 o 
  -3   1  14       13.80       13.25      1.41 o 
  -2   1  14       13.05       10.52      1.31 o 
  -1   1  14     1650.13     1583.83     17.82 o 
   0   1  14      159.14      149.98      2.89 o 
   1   1  14        0.77       -0.28      1.47 o 
   2   1  14        9.42        8.80      1.99 o 
   3   1  14      168.27      176.71      5.49 o 
   4   1  14        8.86        7.57      2.17 o 
   5   1  14        0.15        5.45      3.24 o 
  -7   2  14        6.10        5.40      2.11 o 
  -6   2  14       65.27       67.37      3.74 o 
  -5   2  14       21.19       15.84      2.19 o 
  -4   2  14       47.11       50.73      2.88 o 
  -3   2  14      173.96      168.24      3.55 o 
  -2   2  14      199.33      213.05      3.84 o 
  -1   2  14      313.44      314.24      5.00 o 
   0   2  14      660.20      686.20      7.01 o 
   1   2  14        4.95        3.85      1.35 o 
   2   2  14      826.14      820.65     12.90 o 
   3   2  14       15.94       12.73      2.23 o 
   4   2  14       49.78       61.09      4.18 o 
   5   2  14        0.07        0.89      5.10 o 
  -7   3  14       92.98       92.82      5.50 o 
  -6   3  14       20.47       27.32      2.72 o 
  -5   3  14       27.04       30.33      2.66 o 
  -4   3  14       30.48       26.88      2.04 o 
  -3   3  14      322.55      323.96      5.04 o 
  -2   3  14      167.80      173.27      3.51 o 
  -1   3  14      580.78      540.33      8.99 o 
   0   3  14        0.63        1.23      0.92 o 
   1   3  14       45.17       58.58      2.65 o 
   2   3  14       26.80       21.80      2.84 o 
   3   3  14        2.10        1.81      1.99 o 
   4   3  14      194.13      186.88      8.49 o 
   5   3  14        0.01        3.00      5.23 o 
  -7   4  14       11.88        9.76      2.55 o 
  -6   4  14        0.02       -1.27      1.75 o 
  -5   4  14       72.46       69.35      3.89 o 
  -4   4  14      175.81      182.47      5.45 o 
  -3   4  14       35.95       33.98      2.39 o 
  -2   4  14      775.58      774.53     13.46 o 
  -1   4  14       16.23       13.69      1.45 o 
   0   4  14      757.00      706.16      8.91 o 
   1   4  14      128.00      107.24      8.56 o 
   2   4  14       21.27       24.81      2.93 o 
   3   4  14      147.23      135.84      6.82 o 
   4   4  14      245.88      242.75      9.52 o 
   5   4  14        4.01        2.58      5.32 o 
  -7   5  14       90.05       94.00      5.59 o 
  -6   5  14       21.26       19.07      2.75 o 
  -5   5  14      132.62      145.22      5.20 o 
  -4   5  14       14.68       18.90      2.02 o 
  -3   5  14       14.34       15.58      1.84 o 
  -2   5  14        2.98        3.23      1.42 o 
  -1   5  14        0.95        2.52      1.29 o 
   0   5  14      162.83      168.48      4.67 o 
   1   5  14       90.52       96.74      3.64 o 
   2   5  14       84.81       67.91      4.14 o 
   3   5  14       52.38       55.39      3.96 o 
   4   5  14        0.72        0.38      3.49 o 
   5   5  14       13.71       21.32      7.43 o 
  -6   6  14        0.04        0.89      1.97 o 
  -5   6  14        0.17        2.20      1.76 o 
  -4   6  14        0.98        0.48      1.38 o 
  -3   6  14      139.12      133.36      3.80 o 
  -2   6  14      360.08      346.33      7.25 o 
  -1   6  14       33.21       31.89      2.13 o 
   0   6  14      151.75      161.30      4.69 o 
   1   6  14        0.00       -1.00      1.30 o 
   2   6  14      114.76      134.53      5.53 o 
   3   6  14        8.58        8.70      1.90 o 
   4   6  14      319.32      312.40     18.67 o 
   5   6  14       11.20        5.64      5.51 o 
  -6   7  14        1.61        3.04      2.08 o 
  -5   7  14      321.26      321.82      7.87 o 
  -4   7  14        2.61        1.47      2.26 o 
  -3   7  14       35.43       36.95      2.56 o 
  -2   7  14      165.41      161.63      5.00 o 
  -1   7  14        0.50       -1.05      1.45 o 
   0   7  14        0.01        0.25      1.36 o 
   1   7  14       96.26       82.78      3.50 o 
   2   7  14        3.11        1.66      1.50 o 
   3   7  14        4.64        2.19      2.18 o 
   4   7  14       35.10       30.31      8.25 o 
  -6   8  14       23.67       23.42      5.07 o 
  -5   8  14       16.51       11.98      2.62 o 
  -4   8  14        0.42       -0.20      2.19 o 
  -3   8  14       51.30       64.59      3.21 o 
  -2   8  14      327.36      315.56      6.24 o 
  -1   8  14       56.46       55.89      3.26 o 
   0   8  14       31.69       35.45      3.66 o 
   1   8  14       23.91       23.39      2.26 o 
   2   8  14      267.94      278.79      8.10 o 
   3   8  14       49.06       54.98      5.40 o 
   4   8  14       83.49       74.09     10.39 o 
  -5   9  14       88.06      101.33     12.35 o 
  -4   9  14        2.65        1.35      2.32 o 
  -3   9  14       36.23       43.33      3.33 o 
  -2   9  14      338.18      327.37      8.55 o 
  -1   9  14        2.50        1.14      2.11 o 
   0   9  14        0.08       -1.16      1.84 o 
   1   9  14        5.74        8.06      2.25 o 
   2   9  14       48.31       46.61      5.19 o 
   3   9  14        1.05        2.55      4.62 o 
  -5  10  14       13.04       13.22      3.64 o 
  -4  10  14        4.09        2.30      2.57 o 
  -3  10  14       66.56       64.53      6.76 o 
  -2  10  14       20.14       18.71      4.55 o 
  -1  10  14       15.87       16.39      2.93 o 
   0  10  14      113.28      112.77      5.55 o 
   1  10  14        2.59        3.03      5.32 o 
   2  10  14      209.27      218.65     15.74 o 
   3  10  14       43.28       67.05     10.26 o 
  -4  11  14       30.74       31.87      4.33 o 
  -3  11  14        3.08        6.97      5.77 o 
  -2  11  14       93.58       97.47      7.65 o 
  -1  11  14        0.04       -0.52      3.29 o 
   0  11  14       24.33       28.40      4.16 o 
   1  11  14        4.59        7.20      6.60 o 
   2  11  14       26.84       35.09      8.76 o 
  -3  12  14       29.59       45.09      9.50 o 
  -2  12  14        2.25        3.15      3.78 o 
  -1  12  14       86.91       83.47      7.46 o 
   0  12  14      182.26      193.54     12.92 o 
   1  12  14        1.56        9.69      6.44 o 
  -1  13  14        3.72        7.36      6.50 o 
  -7   0  15        0.12        1.96      2.87 o 
  -5   0  15      433.08      438.18     11.62 o 
  -3   0  15       32.05       25.67      2.56 o 
  -1   0  15       29.16       28.52      3.37 o 
   1   0  15       81.29       81.39      5.37 o 
   3   0  15       67.71       60.38      5.24 o 
   5   0  15      204.43      260.90     16.79 o 
  -7   1  15        2.93        3.84      2.09 o 
  -6   1  15       68.99       70.90      4.51 o 
  -5   1  15        7.37        7.81      1.99 o 
  -4   1  15      907.35      922.40     10.44 o 
  -3   1  15       45.88       47.49      2.16 o 
  -2   1  15       29.00       34.65      2.40 o 
  -1   1  15      255.26      276.66     10.18 o 
   0   1  15      342.49      366.88      5.42 o 
   1   1  15        1.73        3.83      1.82 o 
   2   1  15      137.69      132.84      4.85 o 
   3   1  15       15.11        7.59      2.81 o 
   4   1  15       43.22       45.17      3.91 o 
   5   1  15        6.69        7.39      5.86 o 
  -7   2  15        2.40        0.86      1.92 o 
  -6   2  15        0.05       -1.59      1.59 o 
  -5   2  15       40.62       39.56      3.00 o 
  -4   2  15      170.01      167.49      3.83 o 
  -3   2  15      741.50      742.70      8.51 o 
  -2   2  15       73.70       81.15      3.48 o 
  -1   2  15       90.99       87.69      3.62 o 
   0   2  15        4.61        5.93      1.14 o 
   1   2  15        1.22        2.72      1.82 o 
   2   2  15       19.47       16.03      2.40 o 
   3   2  15       30.32       32.13      4.09 o 
   4   2  15       80.15       73.68     10.55 o 
   5   2  15      319.05      354.50     19.76 o 
  -7   3  15        5.52        4.16      2.19 o 
  -6   3  15       51.39       52.60      3.52 o 
  -5   3  15       21.34       23.61      2.55 o 
  -4   3  15      343.45      338.65      5.50 o 
  -3   3  15      111.71      107.88      3.26 o 
  -2   3  15      443.71      433.32      6.88 o 
  -1   3  15        3.17        2.55      1.39 o 
   0   3  15      294.13      307.42      5.31 o 
   1   3  15      230.67      219.62      6.26 o 
   2   3  15        4.31        5.32      2.18 o 
   3   3  15        2.20       -0.03      1.96 o 
   4   3  15        0.48       -0.76      3.02 o 
   5   3  15        4.59       11.15      6.53 o 
  -6   4  15        3.88        2.71      2.00 o 
  -5   4  15       40.13       40.67      3.68 o 
  -4   4  15      297.82      303.86      6.63 o 
  -3   4  15      274.80      281.11      5.75 o 
  -2   4  15       42.27       41.55      2.38 o 
  -1   4  15        0.38        1.23      1.31 o 
   0   4  15      101.48       93.08      3.94 o 
   1   4  15        0.48        0.24      1.43 o 
   2   4  15        4.93        2.76      2.41 o 
   3   4  15       58.47       54.08      8.16 o 
   4   4  15       13.78       22.22      4.25 o 
  -6   5  15       15.12       12.55      2.65 o 
  -5   5  15       26.97       24.06      2.84 o 
  -4   5  15      356.21      367.30     10.46 o 
  -3   5  15       10.63       10.35      1.88 o 
  -2   5  15      568.47      574.41      9.78 o 
  -1   5  15        0.90        1.88      1.92 o 
   0   5  15        0.40        1.35      1.47 o 
   1   5  15      216.54      224.59      6.30 o 
   2   5  15      183.20      173.69      6.36 o 
   3   5  15        0.02       -1.10      1.98 o 
   4   5  15       23.39       28.79      4.59 o 
  -6   6  15        0.04       -0.50      1.81 o 
  -5   6  15       18.87       26.02      2.96 o 
  -4   6  15      177.21      180.11      6.31 o 
  -3   6  15      166.12      149.60      6.18 o 
  -2   6  15       17.94       17.50      2.28 o 
  -1   6  15       13.75       10.27      2.01 o 
   0   6  15        0.20        0.09      1.29 o 
   1   6  15       20.21       15.69      2.09 o 
   2   6  15       24.33       24.24      3.15 o 
   3   6  15       83.77       89.05      9.51 o 
   4   6  15       12.97        7.87      5.70 o 
  -6   7  15        9.14       11.31      2.54 o 
  -5   7  15        6.47        6.19      2.40 o 
  -4   7  15       83.69       84.16      4.84 o 
  -3   7  15       21.99       17.23      2.41 o 
  -2   7  15      366.29      367.11      6.86 o 
  -1   7  15      124.71      134.89      4.72 o 
   0   7  15       80.16       92.70      4.45 o 
   1   7  15       66.84       68.37      3.96 o 
   2   7  15       50.78       47.97      3.81 o 
   3   7  15        1.26       -4.05      4.75 o 
   4   7  15       48.80       51.79      9.91 o 
  -5   8  15       31.89       30.16      3.61 o 
  -4   8  15       52.02       55.98      4.98 o 
  -3   8  15       52.02       48.38      6.63 o 
  -2   8  15       23.03       24.05      2.61 o 
  -1   8  15       10.50       15.11      2.98 o 
   0   8  15      136.75      152.36      7.38 o 
   1   8  15       30.56       38.31      3.60 o 
   2   8  15        3.62        6.52      2.98 o 
   3   8  15       21.85       18.87      6.88 o 
  -5   9  15       22.52       31.50      4.24 o 
  -4   9  15      196.63      198.25      8.32 o 
  -3   9  15        2.18       -2.12      3.08 o 
  -2   9  15      125.53      136.00     18.21 o 
  -1   9  15       30.99       27.40      3.36 o 
   0   9  15       81.84       97.97      7.22 o 
   1   9  15       21.64       25.14      6.98 o 
   2   9  15        0.28        2.10      5.35 o 
   3   9  15       51.22       47.04      9.40 o 
  -4  10  15        0.03        0.87      2.53 o 
  -3  10  15        5.04        7.02      3.93 o 
  -2  10  15        0.29        1.70      3.69 o 
  -1  10  15       25.21       16.68      5.83 o 
   0  10  15      313.04      328.01     11.36 o 
   1  10  15        7.37       12.46      6.18 o 
   2  10  15        0.66        5.29      5.67 o 
  -3  11  15        2.10        5.96      4.04 o 
  -2  11  15      144.87      144.71     11.78 o 
  -1  11  15       13.35       11.42      4.17 o 
   0  11  15       74.72       81.88      7.26 o 
   1  11  15       46.54       64.34     10.61 o 
  -2  12  15       33.46       43.49      6.44 o 
  -1  12  15       42.58       51.76      7.46 o 
   0  12  15       17.53       18.77      5.22 o 
  -6   0  16      361.65      352.84     17.02 o 
  -4   0  16      106.30      102.43      4.77 o 
  -2   0  16       31.01       37.74      4.00 o 
   0   0  16        6.05        4.76      1.81 o 
   2   0  16      224.47      237.87      9.25 o 
   4   0  16        0.03       -4.14      4.68 o 
  -6   1  16        0.27        0.70      1.85 o 
  -5   1  16      264.74      284.51      6.14 o 
  -4   1  16       17.84       11.24      1.60 o 
  -3   1  16      486.94      477.88      6.72 o 
  -2   1  16        5.13        4.43      1.87 o 
  -1   1  16        2.18        0.97      2.66 o 
   0   1  16       30.53       23.90      1.80 o 
   1   1  16     1127.63     1140.75     16.61 o 
   2   1  16        1.42       -1.01      1.72 o 
   3   1  16      390.54      415.69      9.54 o 
   4   1  16        0.05       -0.13      5.04 o 
  -6   2  16      174.43      181.16      5.71 o 
  -5   2  16       12.77        9.34      2.09 o 
  -4   2  16      188.48      181.75      4.09 o 
  -3   2  16       98.86       98.80      3.65 o 
  -2   2  16       18.60       23.27      2.23 o 
  -1   2  16        9.57       13.83      2.09 o 
   0   2  16       61.21       56.37      2.77 o 
   1   2  16        7.27        7.77      2.33 o 
   2   2  16       40.86       45.54      5.50 o 
   3   2  16        0.56       -2.07      2.07 o 
   4   2  16       39.15       53.60      9.08 o 
  -6   3  16       10.80        7.70      2.23 o 
  -5   3  16      329.13      334.05      8.34 o 
  -4   3  16        0.74        2.92      1.45 o 
  -3   3  16      120.37      117.09      3.25 o 
  -2   3  16      170.66      169.38      5.42 o 
  -1   3  16      176.78      187.21      4.73 o 
   0   3  16        0.00       -0.03      1.30 o 
   1   3  16      134.46      139.02      5.55 o 
   2   3  16        3.80        3.30      2.20 o 
   3   3  16      318.13      321.14     11.58 o 
   4   3  16       34.96       24.00      7.52 o 
  -6   4  16      248.64      264.56      7.56 o 
  -5   4  16        6.75        9.57      2.33 o 
  -4   4  16       82.20       81.56      3.54 o 
  -3   4  16       14.25       11.56      2.11 o 
  -2   4  16       10.59       12.90      1.78 o 
  -1   4  16      191.14      192.48      5.44 o 
   0   4  16        9.00        5.51      2.12 o 
   1   4  16        5.26        3.68      2.05 o 
   2   4  16       99.28      107.82      8.79 o 
   3   4  16        0.50        2.42      5.04 o 
   4   4  16        4.95       11.98      7.01 o 
  -6   5  16       22.68       23.35      3.49 o 
  -5   5  16        1.67        2.39      1.94 o 
  -4   5  16        0.58        0.12      1.68 o 
  -3   5  16       54.39       60.16      2.95 o 
  -2   5  16       32.98       21.58      2.20 o 
  -1   5  16      255.65      252.78      7.22 o 
   0   5  16        0.14       -1.11      1.59 o 
   1   5  16      116.98      119.71      5.21 o 
   2   5  16        7.84       16.13      2.93 o 
   3   5  16      237.99      255.71     16.86 o 
   4   5  16        5.11        1.08      6.05 o 
  -6   6  16       92.11       97.77      5.10 o 
  -5   6  16       68.70       73.09      5.06 o 
  -4   6  16       52.42       55.71      4.84 o 
  -3   6  16        0.04        0.21      1.64 o 
  -2   6  16        7.31       10.39      2.01 o 
  -1   6  16        1.26        2.65      1.90 o 
   0   6  16       55.07       45.81      3.46 o 
   1   6  16       23.45       14.19      2.49 o 
   2   6  16       58.19       54.93      6.77 o 
   3   6  16       21.49       30.63      7.97 o 
  -5   7  16        0.08        2.50      2.25 o 
  -4   7  16       19.48       19.87      3.03 o 
  -3   7  16        6.07        5.05      5.77 o 
  -2   7  16       57.20       71.93      6.14 o 
  -1   7  16       12.49       20.54      3.69 o 
   0   7  16        2.13        2.45      5.00 o 
   1   7  16        5.15        6.63      2.78 o 
   2   7  16        0.42        1.56      2.92 o 
   3   7  16      166.72      151.66     14.28 o 
  -5   8  16        2.89        6.09      2.34 o 
  -4   8  16       16.66       13.19      4.39 o 
  -3   8  16       90.89       92.56      7.67 o 
  -2   8  16       20.74       19.07      4.97 o 
  -1   8  16      105.00      110.45      5.60 o 
   0   8  16        7.38       13.77      6.25 o 
   1   8  16        0.15        2.71      5.07 o 
   2   8  16       20.97       24.44      7.52 o 
   3   8  16        2.24        4.49      5.64 o 
  -4   9  16       53.76       56.69     10.09 o 
  -3   9  16        0.00        0.41      4.48 o 
  -2   9  16      164.19      157.12      9.32 o 
  -1   9  16       15.66       20.91      4.81 o 
   0   9  16        1.30        1.78      5.04 o 
   1   9  16       58.97       58.38      9.66 o 
   2   9  16       14.29        9.34      6.34 o 
  -3  10  16       51.62       57.43      6.70 o 
  -2  10  16        8.11       11.36      4.84 o 
  -1  10  16       42.67       32.62      5.59 o 
   0  10  16       24.28       26.20      7.74 o 
   1  10  16        0.72       -3.44      4.65 o 
  -2  11  16       84.46       86.20      8.07 o 
  -1  11  16        0.60        1.94      4.05 o 
   0  11  16       39.08       23.42      8.19 o 
  -5   0  17      332.55      315.26     10.23 o 
  -3   0  17      134.82      126.16      5.73 o 
  -1   0  17      257.99      259.89      9.21 o 
   1   0  17     1133.67     1152.84     24.15 o 
   3   0  17       88.18      105.42     11.35 o 
  -6   1  17        0.71        1.29      1.94 o 
  -5   1  17       34.72       33.44      3.04 o 
  -4   1  17        1.50       -0.65      1.56 o 
  -3   1  17        5.93        3.04      1.57 o 
  -2   1  17        0.26       -0.66      1.70 o 
  -1   1  17        6.18        4.52      1.58 o 
   0   1  17      173.80      173.18      4.55 o 
   1   1  17       59.63       71.60      6.96 o 
   2   1  17        0.00       -0.56      1.85 o 
   3   1  17       18.25        9.82      6.21 o 
   4   1  17       27.63       30.15      8.16 o 
  -6   2  17       20.94       17.27      2.69 o 
  -5   2  17      419.35      425.43      8.49 o 
  -4   2  17        1.50       -0.08      1.66 o 
  -3   2  17       75.42       90.81      4.91 o 
  -2   2  17       15.57       17.48      2.38 o 
  -1   2  17      416.74      434.35      7.54 o 
   0   2  17        7.50        2.25      1.74 o 
   1   2  17      900.39      881.86     14.20 o 
   2   2  17        9.96        8.29      2.57 o 
   3   2  17       25.94       36.23      8.06 o 
   4   2  17       17.67       21.19      7.68 o 
  -6   3  17       11.73       13.68      2.77 o 
  -5   3  17      115.27      105.89      4.66 o 
  -4   3  17       12.65       12.55      2.18 o 
  -3   3  17       17.74       15.94      2.77 o 
  -2   3  17       10.37        5.66      1.93 o 
  -1   3  17       43.34       37.77      2.50 o 
   0   3  17       22.51       33.89      4.44 o 
   1   3  17        3.89        3.39      2.44 o 
   2   3  17       24.69       29.07      4.36 o 
   3   3  17       52.14       57.84      9.43 o 
  -6   4  17       63.70       68.13      4.51 o 
  -5   4  17       54.34       51.66      3.83 o 
  -4   4  17       65.97       63.17      4.86 o 
  -3   4  17      209.50      190.76      6.59 o 
  -2   4  17       12.93       10.94      2.65 o 
  -1   4  17      249.80      253.49      6.05 o 
   0   4  17       28.85       31.03      3.08 o 
   1   4  17       48.99       50.53      3.91 o 
   2   4  17        7.03        8.27      3.41 o 
   3   4  17       23.62       17.91      7.01 o 
  -5   5  17        9.71       11.13      2.52 o 
  -4   5  17       29.52       37.26      3.87 o 
  -3   5  17       40.06       34.81      4.18 o 
  -2   5  17        0.79       -1.93      3.68 o 
  -1   5  17        0.30        1.64      2.53 o 
   0   5  17       94.43       90.77      4.58 o 
   1   5  17       20.97       25.24      4.26 o 
   2   5  17        0.42        3.47      2.92 o 
   3   5  17       17.92       24.22      7.87 o 
  -5   6  17       10.55        6.51      2.54 o 
  -4   6  17       31.63       25.15      5.46 o 
  -3   6  17       26.50       30.20      4.07 o 
  -2   6  17       13.07       11.23      2.43 o 
  -1   6  17      301.20      305.52     10.77 o 
   0   6  17       74.99       69.09      9.94 o 
   1   6  17        5.78       17.21      7.01 o 
   2   6  17        0.23        0.41      2.78 o 
   3   6  17        0.90        5.67      5.99 o 
  -5   7  17       31.63       31.69      5.14 o 
  -4   7  17        3.92        3.23      2.67 o 
  -3   7  17        0.01        1.06      3.48 o 
  -2   7  17       54.88       59.31      6.32 o 
  -1   7  17        7.10       10.09      3.12 o 
   0   7  17       32.66       36.65      8.09 o 
   1   7  17        0.08       -0.89      5.00 o 
   2   7  17       23.47       37.64      8.89 o 
  -4   8  17       96.68      112.37      6.86 o 
  -3   8  17       36.03       40.25      6.34 o 
  -2   8  17       22.90       21.44      4.87 o 
  -1   8  17       18.88       10.10      6.21 o 
   0   8  17        0.85       -4.40      4.40 o 
   1   8  17       32.01       43.60      8.99 o 
   2   8  17       28.21       36.65      8.86 o 
  -3   9  17       74.66       77.15     15.31 o 
  -2   9  17       96.30      111.51      9.64 o 
  -1   9  17       19.83       28.11      8.06 o 
   0   9  17        0.05       -1.02      5.04 o 
   1   9  17       50.46       49.68      9.82 o 
  -2  10  17       11.85       14.26      4.81 o 
  -1  10  17       96.30       84.86     11.31 o 
   0  10  17       25.53       27.60      8.22 o 
  -4   0  18        5.96        3.45      2.58 o 
  -2   0  18       76.63       72.37      9.88 o 
   0   0  18      188.53      216.45     12.03 o 
   2   0  18      180.72      183.47     14.31 o 
  -5   1  18       97.89      108.90      4.67 o 
  -4   1  18       82.47       77.37      3.79 o 
  -3   1  18      395.31      418.40     14.95 o 
  -2   1  18       47.31       53.63      9.07 o 
  -1   1  18      145.91      160.32      5.21 o 
   0   1  18        2.01        4.06      2.60 o 
   1   1  18        3.78       -0.35      1.99 o 
   2   1  18        0.13        0.59      4.10 o 
   3   1  18      175.72      185.70     14.85 o 
  -5   2  18        9.18       11.97      2.39 o 
  -4   2  18       35.64       39.86      3.44 o 
  -3   2  18        2.13        0.51      3.72 o 
  -2   2  18        6.00        1.67      3.68 o 
  -1   2  18        1.45        1.56      2.19 o 
   0   2  18       45.04       51.68      3.33 o 
   1   2  18        7.39        6.69      2.44 o 
   2   2  18      217.70      230.60     16.60 o 
   3   2  18        0.00       -4.49      5.32 o 
  -5   3  18       66.45       69.76      4.45 o 
  -4   3  18        6.52        7.14      2.69 o 
  -3   3  18      187.60      189.05      7.94 o 
  -2   3  18      104.12      111.37      8.13 o 
  -1   3  18       86.45       79.90      5.35 o 
   0   3  18       31.16       20.20      2.74 o 
   1   3  18        9.50       11.79      3.95 o 
   2   3  18       10.31        5.55      5.83 o 
   3   3  18       10.30        1.24      5.80 o 
  -5   4  18        4.34        2.56      1.93 o 
  -4   4  18        3.48        3.23      2.49 o 
  -3   4  18       21.76       19.04      3.03 o 
  -2   4  18       21.06       19.63      7.27 o 
  -1   4  18        0.03        1.44      2.70 o 
   0   4  18       39.75       42.50      4.75 o 
   1   4  18       38.88       35.79      8.51 o 
   2   4  18       89.95       70.17     10.58 o 
   3   4  18        4.44        1.43      6.02 o 
  -5   5  18       68.76       66.54      4.41 o 
  -4   5  18        0.11        0.40      2.66 o 
  -3   5  18       71.24       89.16      7.15 o 
  -2   5  18        5.68        3.54      5.48 o 
  -1   5  18       24.44       27.18      4.23 o 
   0   5  18       10.38        6.79      6.15 o 
   1   5  18       68.96       68.52     10.20 o 
   2   5  18        0.02        0.92      5.93 o 
  -4   6  18        0.19       -1.79      2.56 o 
  -3   6  18        5.02        9.18      3.18 o 
  -2   6  18       43.06       50.70      9.21 o 
  -1   6  18        0.18       -2.25      2.25 o 
   0   6  18       32.28       21.83      7.74 o 
   1   6  18       87.55       69.98     10.52 o 
   2   6  18       16.57       22.91      7.94 o 
  -4   7  18        0.02        2.77      3.07 o 
  -3   7  18        8.51        1.99      2.70 o 
  -2   7  18       41.13       37.25      8.51 o 
  -1   7  18       36.29       36.74      8.41 o 
   0   7  18       22.28       27.28      8.03 o 
   1   7  18       24.28       22.88      8.32 o 
  -3   8  18       35.23       36.83      6.24 o 
  -2   8  18        6.81        3.41      6.09 o 
  -1   8  18       32.69       37.35      8.89 o 
   0   8  18       45.21       46.62      9.40 o 
   1   8  18       34.09       30.69      8.48 o 
  -1   9  18        8.26        4.88      6.34 o 
  -5   0  19       56.67       60.00     10.77 o 
  -3   0  19       66.39       60.04     10.04 o 
  -1   0  19       67.60       80.50     10.61 o 
   1   0  19      212.43      231.17     15.93 o 
  -5   1  19        2.04        1.14      2.03 o 
  -4   1  19        8.75        7.31      5.85 o 
  -3   1  19        0.01       -1.40      3.82 o 
  -2   1  19      111.07      106.79      8.48 o 
  -1   1  19        2.25        0.40      3.84 o 
   0   1  19      343.48      373.54     10.40 o 
   1   1  19        6.70        5.97      3.04 o 
   2   1  19      327.40      301.57     18.42 o 
  -5   2  19       53.62       46.39      3.56 o 
  -4   2  19        0.20       -2.09      3.11 o 
  -3   2  19       31.37       29.54      5.84 o 
  -2   2  19       20.17       20.97      5.43 o 
  -1   2  19       62.82       56.73      6.84 o 
   0   2  19       18.86       16.67      3.39 o 
   1   2  19      215.80      258.33     18.44 o 
   2   2  19        7.96       10.64      6.88 o 
  -4   3  19        6.45        1.79      2.61 o 
  -3   3  19        7.25        7.27      4.36 o 
  -2   3  19       66.59       71.62      7.39 o 
  -1   3  19        8.58        7.27      6.34 o 
   0   3  19      243.86      241.01      9.79 o 
   1   3  19        0.23        9.72      6.69 o 
   2   3  19       71.91       66.70     10.93 o 
  -4   4  19       28.21       28.08      3.86 o 
  -3   4  19        0.20       -2.68      5.90 o 
  -2   4  19       44.48       34.19      9.02 o 
  -1   4  19       34.87       55.61     10.10 o 
   0   4  19       10.86        2.84      6.15 o 
   1   4  19        8.23       10.71      6.72 o 
   2   4  19       66.87       71.10     11.03 o 
  -4   5  19       10.71       11.85      3.31 o 
  -3   5  19       11.66        6.88      6.28 o 
  -2   5  19      212.61      239.07     17.30 o 
  -1   5  19        1.16        3.28      5.93 o 
   0   5  19       81.93       63.83     10.48 o 
   1   5  19       11.07       12.11      7.62 o 
  -3   6  19        8.87        9.53      7.04 o 
  -2   6  19        8.22       -1.08      4.91 o 
  -1   6  19       61.61       82.67     11.57 o 
   0   6  19        1.15       -0.16      6.63 o 
   1   6  19        2.04       -3.89      6.02 o 
  -2   7  19       91.07       81.30     11.98 o 
  -1   7  19        8.07        4.84      5.83 o 
   0   7  19       25.03       14.28      7.20 o 
  -4   0  20      272.20      263.26     18.80 o 
  -2   0  20       30.70       44.20      9.31 o 
   0   0  20      211.61      242.68     16.92 o 
  -4   1  20        4.21        7.12      4.63 o 
  -3   1  20       56.90       51.37      6.96 o 
  -2   1  20       25.50       27.99      7.86 o 
  -1   1  20      101.68      108.94      8.51 o 
   0   1  20        1.47        7.09      8.64 o 
   1   1  20       79.95      110.58     12.81 o 
  -3   2  20       10.41        9.61     14.26 o 
  -2   2  20      126.72      125.92     15.76 o 
  -1   2  20       51.63       54.44      7.04 o 
   0   2  20       25.32       32.19      8.57 o 
   1   2  20        4.87        4.08      6.34 o 
  -3   3  20       40.00       45.41     11.39 o 
  -2   3  20       23.64       28.49      8.99 o 
  -1   3  20       12.74       18.39      7.78 o 
   0   3  20       17.74       19.95      7.94 o 
   1   3  20       16.16       19.73      8.19 o 
  -3   4  20        0.74        4.88      7.14 o 
  -2   4  20      120.16      109.08     13.51 o 
  -1   4  20        2.60       -0.16      6.82 o 
   0   4  20       12.81       11.89      7.81 o 
  -2   5  20        9.73       16.13      8.13 o 
  -1   5  20       21.37       27.57      8.95 o 
  -1   0  21       81.65       77.66     11.70 o 
  -2   1  21       11.35       17.51      6.03 o 
  -1   1  21        0.40        5.09      5.10 o 
                                                 
